# Supplementary material for: Serra da Estrela PDO Cheese Microbiome as Revealed by Next Generation Sequencing
Source: Microorganisms. 2021 Sep 22;9(10):2007. doi: 10.3390/microorganisms9102007 (PMC8537266; doi:10.3390/microorganisms9102007)
Supplement: Supplementary file 1 [file microorganisms-09-02007-s001.zip]

Archive with 5 entries (5 files):
- Supplementary material file S1.pdf
- Supplementary material file S2.pdf
- Table S3 - Raw ewes' milk frequency tables.xlsx
- Table S4 - Cardoon frequency tables.xlsx
- Table S5 - Serra da Estrela cheese frequency tables.xlsx
