# Supplementary material for: Serra da Estrela PDO Cheese Microbiome as Revealed by Next Generation Sequencing
Source: Microorganisms. 2021 Sep 22;9(10):2007. doi: 10.3390/microorganisms9102007 (PMC8537266; doi:10.3390/microorganisms9102007)
Supplement: Supplementary file 1 [file microorganisms-09-02007-s001.zip › Table S3 - Raw ewes' milk frequency tables.xlsx]

## Sheet: X.1 - V3-V4 Phylum
	#OTU ID	S1	%	S2	%	S3	%	S4	%	S5	%	S6	%	% Mean	SD
	Acidobacteriota	2	0.00618927	0	0	0	0	0	0	0	0	5	0.00406944	0.00170978	0.0027323
	Actinobacteriota	5998	18.5616	2547	8.27727	4605	14.3668	215	1.02191	1353	2.37202	3194	2.59956	7.86653	7.23307
	Armatimonadota	0	0	0	0	0	0	0	0	0	0	7	0.00569722	0.000949536	0.00232588
	Bacteroidota	166	0.513709	6	0.0194989	20	0.0623967	171	0.812776	3349	5.87132	17478	14.2251	3.58414	5.66885
	Campilobacterota	2	0.00618927	0	0	0	0	0	0	7	0.0122721	2	0.00162778	0.00334819	0.00498595
	Chloroflexi	0	0	0	0	0	0	0	0	2	0.00350631	4	0.00325555	0.00112698	0.00174771
	Cyanobacteria	0	0	0	0	3	0.0093595	1	0.00475308	6	0.0105189	22	0.0179055	0.00708951	0.00692649
	Deinococcota	25	0.0773658	0	0	3	0.0093595	2	0.00950616	0	0	0	0	0.0160386	0.0303974
	Desulfobacterota	0	0	0	0	0	0	3	0.0142592	6	0.0105189	9	0.00732499	0.00535053	0.00625876
	Elusimicrobiota	0	0	0	0	0	0	0	0	1	0.00175316	4	0.00325555	0.000834785	0.00137775
	Fibrobacterota	2	0.00618927	1	0.00324981	0	0	6	0.0285185	4	0.00701262	4	0.00325555	0.00803762	0.0103376
	Firmicutes	17853	55.2485	10774	35.0135	21151	65.9876	13825	65.7113	25606	44.8913	14697	11.9617	46.469	20.7499
	Fusobacteriota	18	0.0557034	0	0	13	0.0405578	0	0	0	0	34	0.0276722	0.0206556	0.0243049
	Halanaerobiaeota	0	0	0	0	0	0	0	0	2	0.00350631	0	0	0.000584385	0.00143145
	Myxococcota	0	0	0	0	0	0	1	0.00475308	0	0	2	0.00162778	0.00106348	0.00192122
	Patescibacteria	95	0.29399	0	0	0	0	1	0.00475308	5	0.00876578	70	0.0569722	0.0607469	0.116305
	Planctomycetota	4	0.0123785	0	0	0	0	0	0	0	0	8	0.00651111	0.00314827	0.00521829
	Proteobacteria	2840	8.78876	16409	53.3262	4325	13.4933	3363	15.9846	17614	30.8801	21674	17.6402	23.3522	16.4396
	Spirochaetota	5	0.0154732	0	0	0	0	9	0.0427777	28	0.0490884	39	0.0317416	0.0231801	0.0212727
	Verrucomicrobiota	17	0.0526088	0	0	4	0.0124793	33	0.156852	35	0.0613604	116	0.094411	0.0629519	0.057318
	WTI	5287	16.3613	1034	3.36031	1929	6.01816	3409	16.2032	9022	15.817	65498	53.308	18.5113	17.9647
	Total	32314	100	30771	100	32053	100	21039	100	57040	100	122867	100	100	0

## Sheet: X.2 - ITS Phylum
	#OTU ID	S1	%	S2	%	S3	%	S4	%	S5	%	S6	%	% Mean	SD
	Ascomycota	31139	79.0952	33600	98.4731	75154	89.5853	35999	94.2925	60540	89.9701	37732	72.5518	87.328	9.70473
	Basidiomycota	7645	19.4188	474	1.38917	1315	1.56751	2106	5.51627	6723	9.99123	14108	27.1271	10.835	10.4233
	Chytridiomycota	2	0.00508014	0	0	8	0.00953618	0	0	0	0	0	0	0.00243605	0.00402841
	Mortierellomycota	3	0.00762021	0	0	1	0.00119202	0	0	0	0	0	0	0.00146871	0.0030511
	Mucoromycota	41	0.104143	19	0.0556842	34	0.0405288	17	0.0445283	20	0.0297225	29	0.0557617	0.0550614	0.0259772
	WTI	539	1.3691	28	0.0820609	7379	8.79594	56	0.146681	6	0.00891676	138	0.265349	1.77801	3.47488
	Total	39369	100	34121	100	83891	100	38178	100	67289	100	52007	100	100	0

## Sheet: X.3 - V3-V4 Class
	#OTU ID	S1	%	S2	%	S3	%	S4	%	S5	%	S6	%	% Mean	SD
	Acidobacteriae	0	0	0	0	0	0	0	0	0	0	3	0.00244166	0.000406944	0.000996805
	Holophagae	0	0	0	0	0	0	0	0	0	0	2	0.00162778	0.000271296	0.000664537
	Vicinamibacteria	2	0.00618927	0	0	0	0	0	0	0	0	0	0	0.00103154	0.00252676
	Actinobacteria	5944	18.3945	2544	8.26752	4601	14.3544	195	0.92685	1347	2.3615	3147	2.56131	7.81101	7.20669
	Coriobacteriia	54	0.16711	3	0.00974944	3	0.0093595	20	0.0950616	5	0.00876578	46	0.0374389	0.0545809	0.0644193
	Thermoleophilia	0	0	0	0	1	0.00311983	0	0	1	0.00175316	1	0.000813888	0.000947813	0.00127116
	Chthonomonadetes	0	0	0	0	0	0	0	0	0	0	4	0.00325555	0.000542592	0.00132907
	Fimbriimonadia	0	0	0	0	0	0	0	0	0	0	3	0.00244166	0.000406944	0.000996805
	Bacteroidia	163	0.504425	6	0.0194989	20	0.0623967	171	0.812776	3348	5.86957	17478	14.2251	3.5823	5.66972
	Rhodothermia	3	0.0092839	0	0	0	0	0	0	1	0.00175316	0	0	0.00183951	0.0037138
	Campylobacteria	2	0.00618927	0	0	0	0	0	0	7	0.0122721	2	0.00162778	0.00334819	0.00498595
	Chloroflexia	0	0	0	0	0	0	0	0	2	0.00350631	4	0.00325555	0.00112698	0.00174771
	Cyanobacteriia	0	0	0	0	3	0.0093595	0	0	0	0	1	0.000813888	0.00169556	0.00376863
	Vampirivibrionia	0	0	0	0	0	0	1	0.00475308	6	0.0105189	21	0.0170917	0.00539394	0.00708232
	Deinococci	25	0.0773658	0	0	3	0.0093595	2	0.00950616	0	0	0	0	0.0160386	0.0303974
	Desulfovibrionia	0	0	0	0	0	0	3	0.0142592	6	0.0105189	5	0.00406944	0.00480793	0.00619414
	Desulfuromonadia	0	0	0	0	0	0	0	0	0	0	4	0.00325555	0.000542592	0.00132907
	Elusimicrobia	0	0	0	0	0	0	0	0	1	0.00175316	2	0.00162778	0.000563489	0.000873853
	Fibrobacteria	2	0.00618927	1	0.00324981	0	0	6	0.0285185	4	0.00701262	4	0.00325555	0.00803762	0.0103376
	Bacilli	16832	52.0889	10741	34.9062	21000	65.5165	13301	63.2207	25025	43.8727	13343	10.8597	45.0775	20.3561
	Clostridia	988	3.0575	32	0.103994	150	0.467975	518	2.46209	573	1.00456	1323	1.07677	1.36215	1.1555
	Negativicutes	33	0.102123	1	0.00324981	1	0.00311983	6	0.0285185	8	0.0140252	31	0.0252305	0.0293778	0.0371958
	Fusobacteriia	18	0.0557034	0	0	13	0.0405578	0	0	0	0	34	0.0276722	0.0206556	0.0243049
	Halanaerobiia	0	0	0	0	0	0	0	0	2	0.00350631	0	0	0.000584385	0.00143145
	Polyangia	0	0	0	0	0	0	1	0.00475308	0	0	2	0.00162778	0.00106348	0.00192122
	Gracilibacteria	0	0	0	0	0	0	0	0	0	0	12	0.00976666	0.00162778	0.00398722
	Parcubacteria	0	0	0	0	0	0	0	0	0	0	16	0.0130222	0.00217037	0.0053163
	Saccharimonadia	95	0.29399	0	0	0	0	1	0.00475308	5	0.00876578	38	0.0309278	0.0564061	0.116958
	Planctomycetes	4	0.0123785	0	0	0	0	0	0	0	0	8	0.00651111	0.00314827	0.00521829
	Alphaproteobacteria	164	0.50752	4	0.0129993	28	0.0873553	11	0.0522839	48	0.0841515	963	0.783774	0.254681	0.316329
	Gammaproteobacteria	2676	8.28124	16405	53.3132	4297	13.4059	3352	15.9323	17566	30.7959	20711	16.8564	23.0975	16.5891
	Spirochaetia	5	0.0154732	0	0	0	0	9	0.0427777	28	0.0490884	39	0.0317416	0.0231801	0.0212727
	Kiritimatiellae	0	0	0	0	0	0	6	0.0285185	4	0.00701262	14	0.0113944	0.00782092	0.0111831
	Lentisphaeria	0	0	0	0	0	0	13	0.06179	8	0.0140252	33	0.0268583	0.0171123	0.0244094
	Verrucomicrobiae	17	0.0526088	0	0	4	0.0124793	14	0.0665431	23	0.0403226	69	0.0561583	0.0380187	0.0263004
	WTI	5287	16.3613	1034	3.36031	1929	6.01816	3409	16.2032	9022	15.817	65504	53.3129	18.5122	17.9666
	Total	32314	100	30771	100	32053	100	21039	100	57040	100	122867	100	100	0

## Sheet: X.4 - ITS Class
	#OTU ID	S1	%	S2	%	S3	%	S4	%	S5	%	S6	%	% Mean	SD
	Arthoniomycetes	0	0	0	0	15	0.0178803	0	0	0	0	47	0.0903724	0.0180421	0.0361491
	Dothideomycetes	2009	5.103	73	0.213944	1541	1.83691	285	0.746503	2100	3.12087	7299	14.0346	4.17598	5.13997
	Eurotiomycetes	1039	2.63913	4	0.011723	105	0.125162	155	0.405993	131	0.194683	404	0.776819	0.692252	0.991133
	Laboulbeniomycetes	2	0.00508014	0	0	0	0	0	0	0	0	0	0	0.00084669	0.00207396
	Lecanoromycetes	8	0.0203206	0	0	0	0	0	0	0	0	25	0.0480705	0.0113985	0.0197187
	Leotiomycetes	196	0.497854	6	0.0175845	107	0.127546	13	0.034051	3	0.00445838	1103	2.12087	0.46706	0.831243
	Pezizomycetes	2	0.00508014	0	0	7	0.00834416	0	0	0	0	14	0.0269195	0.00672396	0.0104768
	Saccharomycetes	27126	68.9019	33502	98.1859	72831	86.8162	35450	92.8545	57652	85.6782	27344	52.5775	80.8357	17.0037
	Sordariomycetes	728	1.84917	9	0.0263767	444	0.529258	88	0.230499	649	0.964496	1252	2.40737	1.00119	0.944955
	Taphrinomycetes	18	0.0457213	2	0.00586149	34	0.0405288	7	0.0183352	3	0.00445838	77	0.148057	0.043827	0.0538878
	Agaricomycetes	631	1.60278	17	0.0498227	124	0.147811	72	0.18859	23	0.0341809	251	0.482627	0.417636	0.602726
	Agaricostilbomycetes	50	0.127003	0	0	8	0.00953618	0	0	0	0	35	0.0672986	0.033973	0.0525831
	Cystobasidiomycetes	314	0.797582	2	0.00586149	16	0.0190724	27	0.0707214	2	0.00297225	457	0.878728	0.295823	0.421578
	Exobasidiomycetes	7	0.0177805	0	0	0	0	5	0.0130965	0	0	3	0.00576845	0.00610758	0.00770876
	Malasseziomycetes	4	0.0101603	8	0.023446	34	0.0405288	10	0.0261931	0	0	110	0.21151	0.051973	0.0793863
	Microbotryomycetes	263	0.668038	7	0.0205152	7	0.00834416	353	0.924616	2191	3.2561	8518	16.3786	3.5427	6.40089
	Pucciniomycetes	6	0.0152404	0	0	20	0.0238405	6	0.0157159	0	0	21	0.0403792	0.0158627	0.0152863
	Spiculogloeomycetes	0	0	0	0	0	0	0	0	0	0	4	0.00769127	0.00128188	0.00313995
	Tremellomycetes	5928	15.0575	424	1.24264	974	1.16103	1627	4.26162	4495	6.68014	3531	6.78947	5.8654	5.13977
	Ustilaginomycetes	15	0.038101	7	0.0205152	58	0.0691373	3	0.00785793	2	0.00297225	1026	1.97281	0.351899	0.794444
	Wallemiomycetes	427	1.08461	9	0.0263767	74	0.0882097	3	0.00785793	10	0.0148613	136	0.261503	0.247236	0.421133
	Rhizophlyctidomycetes	2	0.00508014	0	0	0	0	0	0	0	0	0	0	0.00084669	0.00207396
	Mortierellomycetes	3	0.00762021	0	0	1	0.00119202	0	0	0	0	0	0	0.00146871	0.0030511
	Mucoromycetes	39	0.0990627	19	0.0556842	34	0.0405288	17	0.0445283	17	0.0252642	29	0.0557617	0.0534716	0.0250274
	Umbelopsidomycetes	2	0.00508014	0	0	0	0	0	0	3	0.00445838	0	0	0.00158975	0.00247067
	WTI	550	1.39704	32	0.0937839	7457	8.88892	57	0.149301	8	0.011889	321	0.617225	1.85969	3.48213
	Total	39369	100	34121	100	83891	100	38178	100	67289	100	52007	100	100	0

## Sheet: X.5 - V3-V4 Order
	#OTU ID	S1	%	S2	%	S3	%	S4	%	S5	%	S6	%	% Mean	SD
	Holophagales	0	0	0	0	0	0	0	0	0	0	2	0.00162778	0.000271296	0.000664537
	Vicinamibacterales	2	0.00618927	0	0	0	0	0	0	0	0	0	0	0.00103154	0.00252676
	Actinomycetales	5	0.0154732	0	0	1	0.00311983	2	0.00950616	2	0.00350631	3	0.00244166	0.00567452	0.00573714
	Bifidobacteriales	45	0.139259	6	0.0194989	223	0.695723	2	0.00950616	2	0.00350631	0	0	0.144582	0.27513
	Corynebacteriales	590	1.82583	9	0.0292483	39	0.121673	83	0.394505	578	1.01332	215	0.174986	0.593262	0.700093
	Frankiales	4	0.0123785	0	0	1	0.00311983	0	0	0	0	1	0.000813888	0.00271871	0.00488417
	Glycomycetales	2	0.00618927	0	0	0	0	0	0	0	0	0	0	0.00103154	0.00252676
	Kineosporiales	3	0.0092839	0	0	1	0.00311983	0	0	0	0	0	0	0.00206729	0.00374919
	Micrococcales	5240	16.2159	2528	8.21553	4317	13.4683	98	0.465802	718	1.25877	2859	2.32691	6.99187	6.71929
	Micromonosporales	2	0.00618927	0	0	0	0	0	0	5	0.00876578	0	0	0.00249251	0.0039464
	Propionibacteriales	28	0.0866497	1	0.00324981	17	0.0530372	7	0.0332715	37	0.0648668	60	0.0488333	0.0483181	0.0283664
	Pseudonocardiales	11	0.034041	0	0	0	0	0	0	1	0.00175316	2	0.00162778	0.00623698	0.0136463
	Streptomycetales	12	0.0371356	0	0	0	0	3	0.0142592	0	0	2	0.00162778	0.0088371	0.014943
	Streptosporangiales	0	0	0	0	2	0.00623967	0	0	2	0.00350631	4	0.00325555	0.00216692	0.00259434
	Coriobacteriales	53	0.164016	3	0.00974944	3	0.0093595	17	0.0808023	5	0.00876578	46	0.0374389	0.0516886	0.0617431
	Gaiellales	0	0	0	0	0	0	0	0	0	0	1	0.000813888	0.000135648	0.000332268
	Solirubrobacterales	0	0	0	0	1	0.00311983	0	0	1	0.00175316	0	0	0.000812165	0.00133036
	Chthonomonadales	0	0	0	0	0	0	0	0	0	0	4	0.00325555	0.000542592	0.00132907
	Fimbriimonadales	0	0	0	0	0	0	0	0	0	0	3	0.00244166	0.000406944	0.000996805
	Bacteroidales	60	0.185678	4	0.0129993	8	0.0249587	145	0.689196	167	0.292777	426	0.346716	0.258721	0.250827
	Chitinophagales	2	0.00618927	0	0	3	0.0093595	0	0	0	0	2	0.00162778	0.00286276	0.00398459
	Cytophagales	5	0.0154732	0	0	1	0.00311983	2	0.00950616	1	0.00175316	1	0.000813888	0.00511103	0.00610769
	Flavobacteriales	85	0.263044	2	0.00649963	6	0.018719	22	0.104568	3146	5.51543	16351	13.3079	3.20269	5.40476
	Sphingobacteriales	11	0.034041	0	0	2	0.00623967	2	0.00950616	34	0.0596073	698	0.568094	0.112915	0.224086
	Rhodothermales	3	0.0092839	0	0	0	0	0	0	1	0.00175316	0	0	0.00183951	0.0037138
	Campylobacterales	2	0.00618927	0	0	0	0	0	0	7	0.0122721	2	0.00162778	0.00334819	0.00498595
	Thermomicrobiales	0	0	0	0	0	0	0	0	2	0.00350631	4	0.00325555	0.00112698	0.00174771
	Cyanobacteriales	0	0	0	0	3	0.0093595	0	0	0	0	1	0.000813888	0.00169556	0.00376863
	Gastranaerophilales	0	0	0	0	0	0	1	0.00475308	6	0.0105189	21	0.0170917	0.00539394	0.00708232
	Deinococcales	24	0.0742712	0	0	0	0	2	0.00950616	0	0	0	0	0.0139629	0.0297886
	Thermales	1	0.00309463	0	0	3	0.0093595	0	0	0	0	0	0	0.00207569	0.00377693
	Desulfovibrionales	0	0	0	0	0	0	3	0.0142592	6	0.0105189	5	0.00406944	0.00480793	0.00619414
	Bradymonadales	0	0	0	0	0	0	0	0	0	0	4	0.00325555	0.000542592	0.00132907
	Elusimicrobiales	0	0	0	0	0	0	0	0	1	0.00175316	0	0	0.000292193	0.000715723
	Fibrobacterales	2	0.00618927	1	0.00324981	0	0	6	0.0285185	4	0.00701262	4	0.00325555	0.00803762	0.0103376
	Alicyclobacillales	0	0	0	0	0	0	0	0	0	0	3	0.00244166	0.000406944	0.000996805
	Aneurinibacillales	1	0.00309463	0	0	0	0	0	0	0	0	0	0	0.000515772	0.00126338
	Bacillales	126	0.389924	3	0.00974944	41	0.127913	17	0.0808023	44	0.0771388	65	0.0529027	0.123072	0.136305
	Erysipelotrichales	62	0.191867	17	0.0552468	2	0.00623967	6	0.0285185	12	0.0210379	12	0.00976666	0.0521128	0.0706555
	Exiguobacterales	4	0.0123785	0	0	0	0	0	0	0	0	1	0.000813888	0.00219874	0.00499768
	Haloplasmatales	2	0.00618927	0	0	0	0	0	0	0	0	0	0	0.00103154	0.00252676
	Izemoplasmatales	0	0	0	0	0	0	0	0	1	0.00175316	2	0.00162778	0.000563489	0.000873853
	Lactobacillales	13296	41.1463	10679	34.7048	20021	62.4622	6354	30.2011	2810	4.92637	4314	3.51111	29.492	22.49
	Mycoplasmatales	0	0	0	0	0	0	0	0	0	0	3	0.00244166	0.000406944	0.000996805
	Paenibacillales	0	0	0	0	0	0	0	0	0	0	1	0.000813888	0.000135648	0.000332268
	Staphylococcales	3338	10.3299	42	0.136492	936	2.92016	6924	32.9103	22157	38.8447	8940	7.27616	15.4029	16.3505
	Christensenellales	122	0.377545	1	0.00324981	11	0.0343182	78	0.37074	75	0.131487	185	0.150569	0.177985	0.161904
	Clostridiales	5	0.0154732	2	0.00649963	1	0.00311983	2	0.00950616	10	0.0175316	6	0.00488333	0.00950228	0.00585162
	Eubacteriales	2	0.00618927	0	0	0	0	0	0	0	0	0	0	0.00103154	0.00252676
	Lachnospirales	387	1.19762	13	0.0422476	16	0.0499173	157	0.746233	111	0.1946	211	0.17173	0.400392	0.469238
	Oscillospirales	119	0.368261	3	0.00974944	4	0.0124793	153	0.727221	193	0.338359	492	0.400433	0.309417	0.270228
	Peptococcales	0	0	0	0	0	0	0	0	0	0	2	0.00162778	0.000271296	0.000664537
	Acidaminococcales	24	0.0742712	1	0.00324981	1	0.00311983	5	0.0237654	8	0.0140252	22	0.0179055	0.0227228	0.0265355
	Fusobacteriales	18	0.0557034	0	0	13	0.0405578	0	0	0	0	34	0.0276722	0.0206556	0.0243049
	Halanaerobiales	0	0	0	0	0	0	0	0	2	0.00350631	0	0	0.000584385	0.00143145
	Polyangiales	0	0	0	0	0	0	1	0.00475308	0	0	2	0.00162778	0.00106348	0.00192122
	Absconditabacteriales	0	0	0	0	0	0	0	0	0	0	9	0.00732499	0.00122083	0.00299042
	Gracilibacteria	0	0	0	0	0	0	0	0	0	0	3	0.00244166	0.000406944	0.000996805
	Saccharimonadales	95	0.29399	0	0	0	0	1	0.00475308	5	0.00876578	38	0.0309278	0.0564061	0.116958
	Isosphaerales	4	0.0123785	0	0	0	0	0	0	0	0	6	0.00488333	0.00287698	0.00504803
	Pirellulales	0	0	0	0	0	0	0	0	0	0	2	0.00162778	0.000271296	0.000664537
	Acetobacterales	3	0.0092839	0	0	4	0.0124793	0	0	0	0	6	0.00488333	0.00444109	0.00543013
	Alphaproteobacteria_Incertae_Sedis	0	0	0	0	0	0	0	0	0	0	2	0.00162778	0.000271296	0.000664537
	Azospirillales	0	0	0	0	0	0	0	0	0	0	6	0.00488333	0.000813888	0.00199361
	Caulobacterales	53	0.164016	0	0	3	0.0093595	2	0.00950616	18	0.0315568	433	0.352414	0.0944753	0.140511
	Rhizobiales	57	0.176394	1	0.00324981	11	0.0343182	4	0.0190123	23	0.0403226	482	0.392294	0.110932	0.151228
	Rhodobacterales	42	0.129975	0	0	4	0.0124793	4	0.0190123	3	0.00525947	11	0.00895277	0.0292798	0.0497486
	Rickettsiales	0	0	0	0	0	0	0	0	0	0	2	0.00162778	0.000271296	0.000664537
	Sphingomonadales	9	0.0278517	3	0.00974944	6	0.018719	1	0.00475308	4	0.00701262	19	0.0154639	0.013925	0.00858655
	Aeromonadales	0	0	0	0	0	0	0	0	3	0.00525947	439	0.357297	0.0604261	0.145452
	Alteromonadales	36	0.111407	3	0.00974944	0	0	4	0.0190123	14	0.0245442	7	0.00569722	0.0284017	0.0416244
	Burkholderiales	34	0.105218	1	0.00324981	3	0.0093595	8	0.0380246	127	0.222651	932	0.758544	0.189508	0.29055
	Cardiobacteriales	0	0	0	0	0	0	0	0	1	0.00175316	2	0.00162778	0.000563489	0.000873853
	Cellvibrionales	0	0	0	0	0	0	0	0	1	0.00175316	1	0.000813888	0.000427841	0.000726317
	Enterobacterales	578	1.7887	23	0.0747457	43	0.134153	833	3.95931	7128	12.4965	4885	3.97584	3.73821	4.62653
	Oceanospirillales	140	0.433249	2	0.00649963	2	0.00623967	4	0.0190123	3	0.00525947	3	0.00244166	0.0787836	0.173747
	Pasteurellales	1	0.00309463	0	0	0	0	4	0.0190123	1	0.00175316	122	0.0992944	0.0205257	0.0392572
	Pseudomonadales	1850	5.72507	16376	53.2189	4243	13.2375	2495	11.8589	10256	17.9804	13595	11.0648	18.8476	17.2929
	Vibrionales	3	0.0092839	0	0	2	0.00623967	1	0.00475308	1	0.00175316	1	0.000813888	0.00380728	0.00359109
	Xanthomonadales	34	0.105218	0	0	4	0.0124793	3	0.0142592	31	0.0543478	723	0.588441	0.129124	0.228302
	Spirochaetales	5	0.0154732	0	0	0	0	9	0.0427777	28	0.0490884	39	0.0317416	0.0231801	0.0212727
	Oligosphaerales	0	0	0	0	0	0	0	0	0	0	4	0.00325555	0.000542592	0.00132907
	Victivallales	0	0	0	0	0	0	13	0.06179	8	0.0140252	29	0.0236028	0.0165697	0.0241846
	Chthoniobacterales	1	0.00309463	0	0	3	0.0093595	0	0	0	0	3	0.00244166	0.00248263	0.00363752
	Verrucomicrobiales	16	0.0495141	0	0	1	0.00311983	14	0.0665431	23	0.0403226	66	0.0537166	0.035536	0.0276546
	WTI	5655	17.5002	1047	3.40255	2047	6.3863	3547	16.8592	9213	16.1518	65981	53.7012	19.0002	18.0083
	Total	32314	100	30771	100	32053	100	21039	100	57040	100	122867	100	100	0

## Sheet: X.6 - ITS Order
	#OTU ID	S1	%	S2	%	S3	%	S4	%	S5	%	S6	%	% Mean	SD
	Lichenostigmatales	0	0	0	0	15	0.0178803	0	0	0	0	47	0.0903724	0.0180421	0.0361491
	Botryosphaeriales	14	0.035561	0	0	85	0.101322	0	0	0	0	0	0	0.0228138	0.0410071
	Capnodiales	463	1.17605	34	0.0996454	238	0.283701	88	0.230499	151	0.224405	1441	2.77078	0.797514	1.04289
	Dothideales	636	1.61548	7	0.0205152	314	0.374295	99	0.259312	745	1.10716	4703	9.04301	2.06996	3.4673
	Mytilinidiales	0	0	0	0	12	0.0143043	0	0	0	0	0	0	0.00238405	0.0058397
	Patellariales	0	0	0	0	0	0	0	0	0	0	14	0.0269195	0.00448658	0.0109898
	Pleosporales	882	2.24034	32	0.0937839	885	1.05494	98	0.256692	1204	1.7893	1096	2.10741	1.25708	0.934667
	Venturiales	7	0.0177805	0	0	0	0	0	0	0	0	10	0.0192282	0.00616811	0.00956656
	Chaetothyriales	102	0.259087	0	0	47	0.0560251	13	0.034051	3	0.00445838	70	0.134597	0.0813698	0.0998343
	Eurotiales	934	2.37243	4	0.011723	50	0.0596011	142	0.371942	125	0.185766	331	0.636453	0.606318	0.894906
	Onygenales	0	0	0	0	0	0	0	0	3	0.00445838	3	0.00576845	0.00170447	0.00267286
	Phaeomoniellales	3	0.00762021	0	0	4	0.00476809	0	0	0	0	0	0	0.00206472	0.00332337
	Verrucariales	0	0	0	0	4	0.00476809	0	0	0	0	0	0	0.000794682	0.00194657
	Pyxidiophorales	2	0.00508014	0	0	0	0	0	0	0	0	0	0	0.00084669	0.00207396
	Lecanorales	3	0.00762021	0	0	0	0	0	0	0	0	21	0.0403792	0.0079999	0.0161527
	Lecanoromycetes_ord_Incertae_sedis	5	0.0127003	0	0	0	0	0	0	0	0	0	0	0.00211672	0.0051849
	Ostropales	0	0	0	0	0	0	0	0	0	0	4	0.00769127	0.00128188	0.00313995
	Erysiphales	0	0	0	0	8	0.00953618	0	0	0	0	125	0.240352	0.0416481	0.0974195
	Helotiales	58	0.147324	6	0.0175845	63	0.0750974	9	0.0235738	1	0.00148613	916	1.7613	0.337728	0.699433
	Thelebolales	99	0.251467	0	0	32	0.0381447	0	0	2	0.00297225	62	0.119215	0.0686331	0.100646
	Pezizales	2	0.00508014	0	0	7	0.00834416	0	0	0	0	14	0.0269195	0.00672396	0.0104768
	Saccharomycetales	27126	68.9019	33502	98.1859	72831	86.8162	35450	92.8545	57652	85.6782	27344	52.5775	80.8357	17.0037
	Coniochaetales	0	0	0	0	6	0.00715214	0	0	0	0	0	0	0.00119202	0.00291985
	Diaporthales	16	0.0406411	0	0	19	0.0226484	2	0.00523862	3	0.00445838	4	0.00769127	0.0134463	0.0154033
	Glomerellales	147	0.37339	6	0.0175845	44	0.052449	0	0	1	0.00148613	16	0.0307651	0.0792792	0.145408
	Hypocreales	444	1.12779	3	0.00879224	173	0.20622	49	0.128346	614	0.912482	668	1.28444	0.611346	0.560525
	Microascales	24	0.0609617	0	0	18	0.0214564	11	0.0288124	22	0.0326948	79	0.151903	0.0493047	0.0539713
	Ophiostomatales	0	0	0	0	0	0	0	0	2	0.00297225	0	0	0.000495376	0.00121342
	Sordariales	74	0.187965	0	0	113	0.134699	6	0.0157159	6	0.00891676	424	0.815275	0.193762	0.314074
	Sordariomycetes_ord_Incertae_sedis	0	0	0	0	2	0.00238405	0	0	0	0	0	0	0.000397341	0.000973283
	Trichosphaeriales	10	0.0254007	0	0	0	0	0	0	0	0	0	0	0.00423345	0.0103698
	Xylariales	13	0.0330209	0	0	69	0.0822496	20	0.0523862	1	0.00148613	61	0.117292	0.0477391	0.046228
	Taphrinales	18	0.0457213	2	0.00586149	34	0.0405288	7	0.0183352	3	0.00445838	77	0.148057	0.043827	0.0538878
	Agaricales	564	1.4326	16	0.0468919	96	0.114434	32	0.0838179	18	0.0267503	139	0.267272	0.328628	0.54751
	Boletales	0	0	0	0	20	0.0238405	0	0	0	0	0	0	0.00397341	0.00973283
	Cantharellales	3	0.00762021	0	0	4	0.00476809	14	0.0366703	0	0	0	0	0.00817644	0.0143136
	Corticiales	0	0	0	0	0	0	5	0.0130965	0	0	11	0.021151	0.00570792	0.00920219
	Hymenochaetales	0	0	0	0	0	0	0	0	5	0.00743064	0	0	0.00123844	0.00303354
	Polyporales	2	0.00508014	1	0.00293075	4	0.00476809	4	0.0104772	0	0	77	0.148057	0.0285522	0.0586454
	Russulales	62	0.157484	0	0	0	0	11	0.0288124	0	0	15	0.0288423	0.0358565	0.061236
	Thelephorales	0	0	0	0	0	0	0	0	0	0	5	0.00961409	0.00160235	0.00392494
	Trechisporales	0	0	0	0	0	0	6	0.0157159	0	0	4	0.00769127	0.00390119	0.00655482
	Agaricostilbales	50	0.127003	0	0	5	0.00596011	0	0	0	0	35	0.0672986	0.033377	0.0529346
	Cystobasidiales	298	0.756941	2	0.00586149	14	0.0166883	8	0.0209545	0	0	37	0.0711443	0.145265	0.30072
	Cystobasidiomycetes_ord_Incertae_sedis	7	0.0177805	0	0	2	0.00238405	19	0.0497669	2	0.00297225	378	0.726825	0.133288	0.291372
	Erythrobasidiales	3	0.00762021	0	0	0	0	0	0	0	0	39	0.0749899	0.0137684	0.0301468
	Entylomatales	7	0.0177805	0	0	0	0	0	0	0	0	0	0	0.00296341	0.00725885
	Exobasidiales	0	0	0	0	0	0	5	0.0130965	0	0	0	0	0.00218276	0.00534664
	Microstromatales	0	0	0	0	0	0	0	0	0	0	3	0.00576845	0.000961409	0.00235496
	Malasseziales	4	0.0101603	8	0.023446	34	0.0405288	10	0.0261931	0	0	110	0.21151	0.051973	0.0793863
	Leucosporidiales	12	0.0304808	0	0	1	0.00119202	0	0	0	0	6	0.0115369	0.00720163	0.0122672
	Microbotryales	0	0	0	0	0	0	0	0	0	0	26	0.0499933	0.00833221	0.0204097
	Microbotryomycetes_ord_Incertae_sedis	3	0.00762021	0	0	1	0.00119202	0	0	0	0	13	0.0249966	0.00563481	0.00993794
	Sporidiobolales	248	0.629937	7	0.0205152	5	0.00596011	353	0.924616	2191	3.2561	8473	16.292	3.52153	6.3699
	Pucciniales	6	0.0152404	0	0	20	0.0238405	6	0.0157159	0	0	21	0.0403792	0.0158627	0.0152863
	Spiculogloeales	0	0	0	0	0	0	0	0	0	0	4	0.00769127	0.00128188	0.00313995
	Cystofilobasidiales	0	0	1	0.00293075	103	0.122778	79	0.206925	16	0.023778	3	0.00576845	0.0603635	0.0856007
	Filobasidiales	978	2.48419	3	0.00879224	59	0.0703294	233	0.610299	63	0.093626	1091	2.09779	0.894172	1.11004
	Holtermanniales	11	0.0279408	3	0.00879224	3	0.00357607	347	0.9089	115	0.170905	55	0.105755	0.204312	0.351256
	Tremellales	71	0.180345	18	0.0527534	41	0.0488729	169	0.442663	1096	1.6288	461	0.886419	0.539975	0.620149
	Trichosporonales	4868	12.3651	399	1.16937	768	0.915474	799	2.09283	3205	4.76304	1909	3.67066	4.16274	4.28182
	Urocystidales	0	0	0	0	15	0.0178803	0	0	0	0	130	0.249966	0.0446411	0.100842
	Ustilaginales	15	0.038101	7	0.0205152	43	0.051257	3	0.00785793	2	0.00297225	896	1.72285	0.307258	0.693732
	Wallemiales	427	1.08461	9	0.0263767	74	0.0882097	3	0.00785793	10	0.0148613	136	0.261503	0.247236	0.421133
	Rhizophlyctidales	2	0.00508014	0	0	0	0	0	0	0	0	0	0	0.00084669	0.00207396
	Mortierellales	3	0.00762021	0	0	1	0.00119202	0	0	0	0	0	0	0.00146871	0.0030511
	Mucorales	39	0.0990627	19	0.0556842	34	0.0405288	17	0.0445283	17	0.0252642	29	0.0557617	0.0534716	0.0250274
	Umbelopsidales	2	0.00508014	0	0	0	0	0	0	3	0.00445838	0	0	0.00158975	0.00247067
	WTI	602	1.52912	32	0.0937839	7471	8.9056	61	0.159778	8	0.011889	371	0.713366	1.90226	3.47793
	Total	39369	100	34121	100	83891	100	38178	100	67289	100	52007	100	100	0

## Sheet: X.7 - V3-V4 Family
	#OTU ID	S1	%	S2	%	S3	%	S4	%	S5	%	S6	%	% Mean	SD
	Holophagaceae	0	0	0	0	0	0	0	0	0	0	2	0.00162778	0.000271296	0.000664537
	Vicinamibacteraceae	2	0.00618927	0	0	0	0	0	0	0	0	0	0	0.00103154	0.00252676
	Actinomycetaceae	5	0.0154732	0	0	1	0.00311983	2	0.00950616	2	0.00350631	3	0.00244166	0.00567452	0.00573714
	Bifidobacteriaceae	45	0.139259	6	0.0194989	223	0.695723	2	0.00950616	2	0.00350631	0	0	0.144582	0.27513
	Corynebacteriaceae	520	1.60921	9	0.0292483	36	0.112314	67	0.318456	462	0.809958	186	0.151383	0.505095	0.608714
	Dietziaceae	19	0.058798	0	0	2	0.00623967	1	0.00475308	31	0.0543478	8	0.00651111	0.021775	0.0270922
	Mycobacteriaceae	1	0.00309463	0	0	1	0.00311983	1	0.00475308	1	0.00175316	0	0	0.00212012	0.00189769
	Nocardiaceae	50	0.154732	0	0	0	0	14	0.0665431	84	0.147265	21	0.0170917	0.0642719	0.0715035
	Geodermatophilaceae	2	0.00618927	0	0	1	0.00311983	0	0	0	0	1	0.000813888	0.00168716	0.0025149
	Glycomycetaceae	2	0.00618927	0	0	0	0	0	0	0	0	0	0	0.00103154	0.00252676
	Kineosporiaceae	3	0.0092839	0	0	1	0.00311983	0	0	0	0	0	0	0.00206729	0.00374919
	Brevibacteriaceae	4	0.0123785	0	0	0	0	0	0	10	0.0175316	11	0.00895277	0.00647714	0.00760283
	Cellulomonadaceae	0	0	0	0	2	0.00623967	0	0	0	0	0	0	0.00103994	0.00254733
	Dermabacteraceae	102	0.315653	0	0	3	0.0093595	5	0.0237654	183	0.320827	8	0.00651111	0.112686	0.159419
	Intrasporangiaceae	115	0.355883	0	0	8	0.0249587	18	0.0855554	46	0.0806452	20	0.0162778	0.0938866	0.133023
	Microbacteriaceae	34	0.105218	0	0	9	0.0280785	29	0.137839	51	0.0894109	91	0.0740638	0.072435	0.0507101
	Micrococcaceae	4985	15.4268	2528	8.21553	4293	13.3934	45	0.213888	423	0.741585	2724	2.21703	6.70137	6.64717
	Micromonosporaceae	2	0.00618927	0	0	0	0	0	0	5	0.00876578	0	0	0.00249251	0.0039464
	Nocardioidaceae	4	0.0123785	0	0	3	0.0093595	0	0	6	0.0105189	3	0.00244166	0.00578311	0.0055995
	Propionibacteriaceae	24	0.0742712	1	0.00324981	14	0.0436777	7	0.0332715	31	0.0543478	57	0.0463916	0.0425349	0.0236307
	Pseudonocardiaceae	11	0.034041	0	0	0	0	0	0	1	0.00175316	2	0.00162778	0.00623698	0.0136463
	Streptomycetaceae	12	0.0371356	0	0	0	0	3	0.0142592	0	0	2	0.00162778	0.0088371	0.014943
	Nocardiopsaceae	0	0	0	0	0	0	0	0	0	0	1	0.000813888	0.000135648	0.000332268
	Thermomonosporaceae	0	0	0	0	2	0.00623967	0	0	2	0.00350631	3	0.00244166	0.00203127	0.00254688
	Atopobiaceae	46	0.142353	1	0.00324981	1	0.00311983	9	0.0427777	5	0.00876578	37	0.0301139	0.0383967	0.0533901
	Coriobacteriaceae	0	0	0	0	0	0	0	0	0	0	2	0.00162778	0.000271296	0.000664537
	Eggerthellaceae	7	0.0216624	2	0.00649963	2	0.00623967	8	0.0380246	0	0	7	0.00569722	0.0130206	0.0142236
	Gaiellaceae	0	0	0	0	0	0	0	0	0	0	1	0.000813888	0.000135648	0.000332268
	Solirubrobacteraceae	0	0	0	0	1	0.00311983	0	0	1	0.00175316	0	0	0.000812165	0.00133036
	Chthonomonadaceae	0	0	0	0	0	0	0	0	0	0	4	0.00325555	0.000542592	0.00132907
	Fimbriimonadaceae	0	0	0	0	0	0	0	0	0	0	3	0.00244166	0.000406944	0.000996805
	Bacteroidaceae	27	0.0835551	2	0.00649963	1	0.00311983	37	0.175864	48	0.0841515	137	0.111503	0.0774488	0.065553
	Dysgonomonadaceae	0	0	0	0	1	0.00311983	3	0.0142592	3	0.00525947	0	0	0.00377309	0.00557322
	Muribaculaceae	1	0.00309463	0	0	3	0.0093595	0	0	5	0.00876578	5	0.00406944	0.00421489	0.0040984
	Paludibacteraceae	2	0.00618927	1	0.00324981	0	0	18	0.0855554	7	0.0122721	10	0.00813888	0.0192342	0.0327588
	Porphyromonadaceae	0	0	0	0	2	0.00623967	0	0	0	0	3	0.00244166	0.00144689	0.002543
	Prevotellaceae	17	0.0526088	0	0	0	0	34	0.161605	11	0.0192847	100	0.0813888	0.0524812	0.062216
	Rikenellaceae	11	0.034041	0	0	0	0	32	0.152098	62	0.108696	99	0.0805749	0.0625683	0.061824
	Tannerellaceae	0	0	0	0	0	0	0	0	0	0	1	0.000813888	0.000135648	0.000332268
	Chitinophagaceae	2	0.00618927	0	0	3	0.0093595	0	0	0	0	2	0.00162778	0.00286276	0.00398459
	Cyclobacteriaceae	0	0	0	0	1	0.00311983	0	0	0	0	0	0	0.000519972	0.00127367
	Hymenobacteraceae	2	0.00618927	0	0	0	0	1	0.00475308	0	0	1	0.000813888	0.00195937	0.00277584
	Microscillaceae	0	0	0	0	0	0	0	0	1	0.00175316	0	0	0.000292193	0.000715723
	Spirosomaceae	3	0.0092839	0	0	0	0	1	0.00475308	0	0	0	0	0.0023395	0.00389726
	Flavobacteriaceae	2	0.00618927	0	0	0	0	12	0.0570369	408	0.715288	437	0.355669	0.18903	0.292244
	Weeksellaceae	83	0.256855	2	0.00649963	6	0.018719	10	0.0475308	2738	4.80014	15914	12.9522	3.01366	5.22259
	Sphingobacteriaceae	11	0.034041	0	0	2	0.00623967	2	0.00950616	34	0.0596073	694	0.564838	0.112372	0.222764
	Rhodothermaceae	3	0.0092839	0	0	0	0	0	0	1	0.00175316	0	0	0.00183951	0.0037138
	Arcobacteraceae	2	0.00618927	0	0	0	0	0	0	4	0.00701262	2	0.00162778	0.00247161	0.00327049
	Campylobacteraceae	0	0	0	0	0	0	0	0	3	0.00525947	0	0	0.000876578	0.00214717
	Nostocaceae	0	0	0	0	2	0.00623967	0	0	0	0	1	0.000813888	0.00117559	0.00250215
	Phormidiaceae	0	0	0	0	1	0.00311983	0	0	0	0	0	0	0.000519972	0.00127367
	Gastranaerophilales	0	0	0	0	0	0	1	0.00475308	6	0.0105189	21	0.0170917	0.00539394	0.00708232
	Deinococcaceae	24	0.0742712	0	0	0	0	2	0.00950616	0	0	0	0	0.0139629	0.0297886
	Thermaceae	1	0.00309463	0	0	3	0.0093595	0	0	0	0	0	0	0.00207569	0.00377693
	Desulfovibrionaceae	0	0	0	0	0	0	3	0.0142592	6	0.0105189	5	0.00406944	0.00480793	0.00619414
	Bradymonadales	0	0	0	0	0	0	0	0	0	0	4	0.00325555	0.000542592	0.00132907
	Elusimicrobiaceae	0	0	0	0	0	0	0	0	1	0.00175316	0	0	0.000292193	0.000715723
	Fibrobacteraceae	2	0.00618927	1	0.00324981	0	0	6	0.0285185	4	0.00701262	4	0.00325555	0.00803762	0.0103376
	Alicyclobacillaceae	0	0	0	0	0	0	0	0	0	0	3	0.00244166	0.000406944	0.000996805
	Aneurinibacillaceae	1	0.00309463	0	0	0	0	0	0	0	0	0	0	0.000515772	0.00126338
	Bacillaceae	72	0.222814	0	0	38	0.118554	17	0.0808023	38	0.0666199	52	0.0423222	0.0885186	0.0767411
	Planococcaceae	54	0.16711	3	0.00974944	3	0.0093595	0	0	4	0.00701262	13	0.0105805	0.0339687	0.0653397
	Erysipelatoclostridiaceae	50	0.154732	15	0.0487472	1	0.00311983	1	0.00475308	6	0.0105189	2	0.00162778	0.0372498	0.0602305
	Erysipelotrichaceae	12	0.0371356	2	0.00649963	1	0.00311983	5	0.0237654	6	0.0105189	10	0.00813888	0.014863	0.0130173
	Exiguobacteraceae	4	0.0123785	0	0	0	0	0	0	0	0	1	0.000813888	0.00219874	0.00499768
	Haloplasmataceae	2	0.00618927	0	0	0	0	0	0	0	0	0	0	0.00103154	0.00252676
	Izemoplasmatales	0	0	0	0	0	0	0	0	1	0.00175316	2	0.00162778	0.000563489	0.000873853
	Aerococcaceae	159	0.492047	7	0.0227487	13	0.0405578	2	0.00950616	9	0.0157784	20	0.0162778	0.0994859	0.192609
	Carnobacteriaceae	196	0.606548	20	0.0649963	97	0.302624	31	0.147345	373	0.653927	163	0.132664	0.318017	0.25449
	Enterococcaceae	5168	15.9931	1400	4.54974	1187	3.70324	148	0.703455	181	0.317321	990	0.805749	4.34543	5.96893
	Lactobacillaceae	367	1.13573	14	0.0454974	686	2.14021	12	0.0570369	10	0.0175316	22	0.0179055	0.568985	0.887001
	Leuconostocaceae	1363	4.21799	2677	8.69975	2091	6.52357	53	0.251913	131	0.229663	105	0.0854583	3.33472	3.72653
	Listeriaceae	76	0.235192	5566	18.0885	596	1.85942	153	0.727221	491	0.860799	24	0.0195333	3.63177	7.11107
	Streptococcaceae	5964	18.4564	993	3.22706	15346	47.877	5954	28.2998	1615	2.83135	2988	2.4319	17.1872	18.3611
	Mycoplasmataceae	0	0	0	0	0	0	0	0	0	0	3	0.00244166	0.000406944	0.000996805
	Paenibacillaceae	0	0	0	0	0	0	0	0	0	0	1	0.000813888	0.000135648	0.000332268
	Staphylococcaceae	3338	10.3299	42	0.136492	936	2.92016	6924	32.9103	22157	38.8447	8940	7.27616	15.4029	16.3505
	Christensenellaceae	122	0.377545	1	0.00324981	11	0.0343182	78	0.37074	75	0.131487	185	0.150569	0.177985	0.161904
	Hungateiclostridiaceae	71	0.219719	1	0.00324981	2	0.00623967	73	0.346975	70	0.122721	163	0.132664	0.138595	0.131245
	Clostridiaceae	5	0.0154732	2	0.00649963	1	0.00311983	2	0.00950616	10	0.0175316	6	0.00488333	0.00950228	0.00585162
	Anaerofustaceae	2	0.00618927	0	0	0	0	0	0	0	0	0	0	0.00103154	0.00252676
	Lachnospiraceae	387	1.19762	13	0.0422476	16	0.0499173	157	0.746233	111	0.1946	211	0.17173	0.400392	0.469238
	Butyricicoccaceae	0	0	0	0	0	0	4	0.0190123	2	0.00350631	0	0	0.0037531	0.00760589
	Ethanoligenenaceae	1	0.00309463	0	0	0	0	1	0.00475308	2	0.00350631	14	0.0113944	0.00379141	0.00419636
	Oscillospiraceae	71	0.219719	2	0.00649963	1	0.00311983	81	0.384999	85	0.149018	219	0.178242	0.156933	0.143361
	Ruminococcaceae	33	0.102123	1	0.00324981	3	0.0093595	31	0.147345	52	0.0911641	79	0.0642972	0.0695898	0.0559044
	Peptococcaceae	0	0	0	0	0	0	0	0	0	0	2	0.00162778	0.000271296	0.000664537
	Anaerovoracaceae	20	0.0618927	1	0.00324981	1	0.00311983	10	0.0475308	8	0.0140252	22	0.0179055	0.0246206	0.0244558
	Peptostreptococcaceae	233	0.72105	9	0.0292483	88	0.274545	31	0.147345	77	0.134993	130	0.105805	0.235498	0.250805
	Acidaminococcaceae	24	0.0742712	1	0.00324981	1	0.00311983	5	0.0237654	8	0.0140252	22	0.0179055	0.0227228	0.0265355
	Selenomonadaceae	7	0.0216624	0	0	0	0	1	0.00475308	0	0	9	0.00732499	0.00562342	0.0084353
	Veillonellaceae	2	0.00618927	0	0	0	0	0	0	0	0	0	0	0.00103154	0.00252676
	Fusobacteriaceae	10	0.0309463	0	0	7	0.0218388	0	0	0	0	15	0.0122083	0.0108322	0.0132637
	Leptotrichiaceae	8	0.0247571	0	0	6	0.018719	0	0	0	0	19	0.0154639	0.00982332	0.0111665
	Halanaerobiaceae	0	0	0	0	0	0	0	0	2	0.00350631	0	0	0.000584385	0.00143145
	Sandaracinaceae	0	0	0	0	0	0	1	0.00475308	0	0	0	0	0.00079218	0.00194044
	Gracilibacteria	0	0	0	0	0	0	0	0	0	0	3	0.00244166	0.000406944	0.000996805
	Saccharimonadaceae	91	0.281612	0	0	0	0	1	0.00475308	5	0.00876578	33	0.0268583	0.0536648	0.112113
	Saccharimonadales	0	0	0	0	0	0	0	0	0	0	3	0.00244166	0.000406944	0.000996805
	Isosphaeraceae	4	0.0123785	0	0	0	0	0	0	0	0	6	0.00488333	0.00287698	0.00504803
	Pirellulaceae	0	0	0	0	0	0	0	0	0	0	2	0.00162778	0.000271296	0.000664537
	Acetobacteraceae	3	0.0092839	0	0	4	0.0124793	0	0	0	0	6	0.00488333	0.00444109	0.00543013
	Azospirillaceae	0	0	0	0	0	0	0	0	0	0	6	0.00488333	0.000813888	0.00199361
	Caulobacteraceae	53	0.164016	0	0	3	0.0093595	2	0.00950616	18	0.0315568	433	0.352414	0.0944753	0.140511
	Beijerinckiaceae	15	0.0464195	1	0.00324981	9	0.0280785	3	0.0142592	1	0.00175316	11	0.00895277	0.0171188	0.017216
	Devosiaceae	2	0.00618927	0	0	1	0.00311983	1	0.00475308	2	0.00350631	0	0	0.00292808	0.00250936
	Rhizobiaceae	37	0.114501	0	0	1	0.00311983	0	0	15	0.0262973	466	0.379272	0.0871984	0.149691
	Xanthobacteraceae	3	0.0092839	0	0	0	0	0	0	4	0.00701262	5	0.00406944	0.00339433	0.00406938
	Rhodobacteraceae	42	0.129975	0	0	4	0.0124793	4	0.0190123	3	0.00525947	11	0.00895277	0.0292798	0.0497486
	Anaplasmataceae	0	0	0	0	0	0	0	0	0	0	2	0.00162778	0.000271296	0.000664537
	Sphingomonadaceae	9	0.0278517	3	0.00974944	6	0.018719	1	0.00475308	4	0.00701262	19	0.0154639	0.013925	0.00858655
	Aeromonadaceae	0	0	0	0	0	0	0	0	3	0.00525947	439	0.357297	0.0604261	0.145452
	Alteromonadaceae	0	0	0	0	0	0	0	0	0	0	5	0.00406944	0.00067824	0.00166134
	Pseudoalteromonadaceae	36	0.111407	3	0.00974944	0	0	4	0.0190123	14	0.0245442	2	0.00162778	0.0277234	0.0420988
	Alcaligenaceae	0	0	0	0	0	0	0	0	14	0.0245442	17	0.0138361	0.00639671	0.0104723
	Burkholderiaceae	0	0	0	0	0	0	0	0	0	0	3	0.00244166	0.000406944	0.000996805
	Chromobacteriaceae	0	0	0	0	0	0	0	0	0	0	21	0.0170917	0.00284861	0.00697764
	Comamonadaceae	24	0.0742712	1	0.00324981	2	0.00623967	5	0.0237654	93	0.163043	456	0.371133	0.10695	0.142705
	Neisseriaceae	3	0.0092839	0	0	0	0	0	0	0	0	5	0.00406944	0.00222556	0.00382185
	Oxalobacteraceae	6	0.0185678	0	0	1	0.00311983	3	0.0142592	20	0.0350631	428	0.348344	0.0698924	0.136983
	Rhodocyclaceae	0	0	0	0	0	0	0	0	0	0	2	0.00162778	0.000271296	0.000664537
	Wohlfahrtiimonadaceae	0	0	0	0	0	0	0	0	1	0.00175316	2	0.00162778	0.000563489	0.000873853
	Enterobacteriaceae	131	0.405397	1	0.00324981	2	0.00623967	42	0.199629	484	0.848527	1818	1.47965	0.490449	0.577991
	Erwiniaceae	419	1.29665	10	0.0324981	15	0.0467975	316	1.50197	4610	8.08205	1303	1.0605	2.00341	3.04311
	Hafniaceae	0	0	4	0.0129993	20	0.0623967	1	0.00475308	3	0.00525947	131	0.106619	0.0320046	0.0432076
	Morganellaceae	1	0.00309463	0	0	0	0	0	0	0	0	27	0.021975	0.00417827	0.00880601
	Pectobacteriaceae	0	0	0	0	0	0	0	0	0	0	1	0.000813888	0.000135648	0.000332268
	Yersiniaceae	27	0.0835551	8	0.0259985	6	0.018719	474	2.25296	2031	3.56066	1604	1.30548	1.20789	1.46372
	Halomonadaceae	0	0	0	0	0	0	1	0.00475308	2	0.00350631	2	0.00162778	0.00164786	0.00206121
	Marinomonadaceae	140	0.433249	2	0.00649963	2	0.00623967	3	0.0142592	1	0.00175316	1	0.000813888	0.0771357	0.174524
	Pasteurellaceae	1	0.00309463	0	0	0	0	4	0.0190123	1	0.00175316	122	0.0992944	0.0205257	0.0392572
	Moraxellaceae	1268	3.924	2	0.00649963	79	0.246467	250	1.18827	1483	2.59993	11695	9.51842	2.91393	3.55766
	Pseudomonadaceae	582	1.80108	16374	53.2124	4164	12.991	2245	10.6707	8773	15.3804	1900	1.54639	15.9337	19.1473
	Vibrionaceae	3	0.0092839	0	0	2	0.00623967	1	0.00475308	1	0.00175316	1	0.000813888	0.00380728	0.00359109
	Rhodanobacteraceae	2	0.00618927	0	0	0	0	0	0	0	0	0	0	0.00103154	0.00252676
	Xanthomonadaceae	32	0.0990283	0	0	4	0.0124793	3	0.0142592	31	0.0543478	723	0.588441	0.128093	0.228445
	Spirochaetaceae	5	0.0154732	0	0	0	0	9	0.0427777	28	0.0490884	39	0.0317416	0.0231801	0.0212727
	Oligosphaeraceae	0	0	0	0	0	0	0	0	0	0	4	0.00325555	0.000542592	0.00132907
	Victivallaceae	0	0	0	0	0	0	6	0.0285185	7	0.0122721	14	0.0113944	0.0086975	0.0113125
	Chthoniobacteraceae	1	0.00309463	0	0	3	0.0093595	0	0	0	0	1	0.000813888	0.00221134	0.00370133
	Terrimicrobiaceae	0	0	0	0	0	0	0	0	0	0	2	0.00162778	0.000271296	0.000664537
	Akkermansiaceae	16	0.0495141	0	0	1	0.00311983	14	0.0665431	23	0.0403226	66	0.0537166	0.035536	0.0276546
	WTI	5348	16.5501	1039	3.37656	1964	6.12735	3498	16.6263	9153	16.0466	65955	53.68	18.7345	18.069
	Total	32314	100	30771	100	32053	100	21039	100	57040	100	122867	100	100	0

## Sheet: X.8 - ITS Family
	#OTU ID	S1	%	S2	%	S3	%	S4	%	S5	%	S6	%	% Mean	SD
	Phaeococcomycetaceae	0	0	0	0	15	0.0178803	0	0	0	0	47	0.0903724	0.0180421	0.0361491
	Botryosphaeriaceae	2	0.00508014	0	0	85	0.101322	0	0	0	0	0	0	0.0177337	0.0410001
	Botryosphaeriales_fam_Incertae_sedis	12	0.0304808	0	0	0	0	0	0	0	0	0	0	0.00508014	0.0124437
	Capnodiales_fam_Incertae_sedis	0	0	0	0	0	0	0	0	0	0	2	0.00384564	0.000640939	0.00156997
	Cladosporiaceae	331	0.840763	25	0.0732687	137	0.163307	64	0.167636	127	0.188738	932	1.79207	0.53763	0.675259
	Dissoconiaceae	0	0	0	0	0	0	0	0	0	0	11	0.021151	0.00352517	0.00863486
	Extremaceae	5	0.0127003	0	0	0	0	0	0	0	0	0	0	0.00211672	0.0051849
	Mycosphaerellaceae	0	0	0	0	0	0	4	0.0104772	1	0.00148613	65	0.124983	0.0228244	0.0502136
	Neodevriesiaceae	0	0	0	0	0	0	0	0	0	0	8	0.0153825	0.00256376	0.0062799
	Teratosphaeriaceae	0	0	0	0	22	0.0262245	0	0	1	0.00148613	110	0.21151	0.0398701	0.0847215
	Aureobasidiaceae	619	1.5723	7	0.0205152	272	0.32423	94	0.246215	745	1.10716	4699	9.03532	2.05096	3.47167
	Dothideales_fam_Incertae_sedis	5	0.0127003	0	0	0	0	0	0	0	0	0	0	0.00211672	0.0051849
	Dothioraceae	12	0.0304808	0	0	41	0.0488729	0	0	0	0	0	0	0.0132256	0.0212986
	Mytilinidiaceae	0	0	0	0	12	0.0143043	0	0	0	0	0	0	0.00238405	0.0058397
	Patellariales_fam_Incertae_sedis	0	0	0	0	0	0	0	0	0	0	14	0.0269195	0.00448658	0.0109898
	Coniothyriaceae	4	0.0101603	0	0	34	0.0405288	0	0	0	0	207	0.398023	0.0747854	0.15913
	Cucurbitariaceae	17	0.0431812	0	0	8	0.00953618	20	0.0523862	442	0.656868	51	0.0980637	0.143339	0.253975
	Dictyosporiaceae	0	0	0	0	0	0	2	0.00523862	0	0	6	0.0115369	0.00279592	0.0047674
	Didymellaceae	426	1.08207	0	0	109	0.129931	28	0.0733407	678	1.00759	294	0.565309	0.476374	0.482983
	Didymosphaeriaceae	35	0.0889024	1	0.00293075	76	0.0905937	9	0.0235738	2	0.00297225	46	0.0884496	0.0495704	0.0441905
	Lentitheciaceae	3	0.00762021	0	0	0	0	0	0	0	0	0	0	0.00127003	0.00311094
	Leptosphaeriaceae	2	0.00508014	0	0	1	0.00119202	0	0	0	0	9	0.0173054	0.00392959	0.00684185
	Lophiostomataceae	3	0.00762021	0	0	0	0	0	0	0	0	0	0	0.00127003	0.00311094
	Massarinaceae	0	0	0	0	0	0	0	0	0	0	13	0.0249966	0.00416611	0.0102048
	Melanommataceae	0	0	0	0	0	0	0	0	3	0.00445838	0	0	0.000743064	0.00182013
	Periconiaceae	0	0	0	0	0	0	0	0	0	0	33	0.063453	0.0105755	0.0259046
	Phaeosphaeriaceae	85	0.215906	11	0.0322382	13	0.0154963	0	0	16	0.023778	55	0.105755	0.0655289	0.0823166
	Pleosporaceae	296	0.751861	15	0.0439612	468	0.557867	32	0.0838179	52	0.0772786	285	0.548003	0.343798	0.310665
	Pleosporales_fam_Incertae_sedis	0	0	0	0	1	0.00119202	0	0	1	0.00148613	2	0.00384564	0.0010873	0.001505
	Sporormiaceae	5	0.0127003	0	0	158	0.18834	0	0	10	0.0148613	45	0.0865268	0.0504047	0.0749628
	Teichosporaceae	0	0	0	0	1	0.00119202	0	0	0	0	0	0	0.00019867	0.000486641
	Torulaceae	0	0	0	0	3	0.00357607	0	0	0	0	19	0.0365335	0.00668494	0.0146926
	Venturiaceae	7	0.0177805	0	0	0	0	0	0	0	0	10	0.0192282	0.00616811	0.00956656
	Chaetothyriales_fam_Incertae_sedis	7	0.0177805	0	0	2	0.00238405	0	0	0	0	0	0	0.00336076	0.00712827
	Cyphellophoraceae	0	0	0	0	0	0	13	0.034051	0	0	6	0.0115369	0.00759799	0.0137564
	Herpotrichiellaceae	92	0.233686	0	0	40	0.0476809	0	0	3	0.00445838	32	0.0615302	0.0578926	0.0900881
	Trichomeriaceae	3	0.00762021	0	0	5	0.00596011	0	0	0	0	32	0.0615302	0.0125184	0.0242458
	Aspergillaceae	918	2.33178	4	0.011723	50	0.0596011	142	0.371942	125	0.185766	331	0.636453	0.599545	0.878875
	Trichocomaceae	16	0.0406411	0	0	0	0	0	0	0	0	0	0	0.00677352	0.0165917
	Onygenales_fam_Incertae_sedis	0	0	0	0	0	0	0	0	0	0	3	0.00576845	0.000961409	0.00235496
	Phaeomoniellaceae	3	0.00762021	0	0	4	0.00476809	0	0	0	0	0	0	0.00206472	0.00332337
	Verrucariaceae	0	0	0	0	4	0.00476809	0	0	0	0	0	0	0.000794682	0.00194657
	Pyxidiophoraceae	2	0.00508014	0	0	0	0	0	0	0	0	0	0	0.00084669	0.00207396
	Parmeliaceae	3	0.00762021	0	0	0	0	0	0	0	0	21	0.0403792	0.0079999	0.0161527
	Stictidaceae	0	0	0	0	0	0	0	0	0	0	4	0.00769127	0.00128188	0.00313995
	Erysiphaceae	0	0	0	0	8	0.00953618	0	0	0	0	125	0.240352	0.0416481	0.0974195
	Chaetomellaceae	0	0	0	0	2	0.00238405	0	0	0	0	0	0	0.000397341	0.000973283
	Dermateaceae	3	0.00762021	0	0	0	0	0	0	0	0	20	0.0384564	0.00767943	0.0153826
	Helotiaceae	9	0.0228606	0	0	9	0.0107282	2	0.00523862	1	0.00148613	28	0.0538389	0.0156921	0.0204379
	Helotiales_fam_Incertae_sedis	0	0	0	0	6	0.00715214	7	0.0183352	0	0	6	0.0115369	0.0061707	0.00764155
	Hyaloscyphaceae	0	0	0	0	0	0	0	0	0	0	6	0.0115369	0.00192282	0.00470992
	Myxotrichaceae	0	0	0	0	0	0	0	0	0	0	23	0.0442248	0.0073708	0.0180547
	Rutstroemiaceae	0	0	0	0	2	0.00238405	0	0	0	0	0	0	0.000397341	0.000973283
	Sclerotiniaceae	46	0.116843	6	0.0175845	42	0.050065	0	0	0	0	833	1.60171	0.2977	0.640341
	Vibrisseaceae	0	0	0	0	2	0.00238405	0	0	0	0	0	0	0.000397341	0.000973283
	Pseudeurotiaceae	85	0.215906	0	0	3	0.00357607	0	0	0	0	33	0.063453	0.0471558	0.0863856
	Thelebolaceae	14	0.035561	0	0	29	0.0345687	0	0	2	0.00297225	29	0.0557617	0.0214773	0.0237071
	Pezizaceae	2	0.00508014	0	0	3	0.00357607	0	0	0	0	14	0.0269195	0.00592928	0.0105101
	Pyronemataceae	0	0	0	0	4	0.00476809	0	0	0	0	0	0	0.000794682	0.00194657
	Debaryomycetaceae	660	1.67645	3129	9.17031	8925	10.6388	2715	7.11143	1280	1.90224	2338	4.49555	5.83246	3.75191
	Dipodascaceae	1420	3.6069	2781	8.15041	4286	5.10901	3472	9.09424	27762	41.2579	1151	2.21316	11.5719	14.7777
	Phaffomycetaceae	4	0.0101603	3	0.00879224	763	0.909514	0	0	0	0	0	0	0.154744	0.369789
	Pichiaceae	40	0.101603	39	0.114299	18014	21.4731	1	0.00261931	5	0.00743064	25	0.0480705	3.62452	8.74411
	Saccharomycetaceae	3123	7.93264	1611	4.72143	6299	7.50855	27	0.0707214	14	0.0208058	34	0.0653758	3.38659	3.81557
	Saccharomycetales_fam_Incertae_sedis	21866	55.5412	25937	76.0148	34536	41.1677	29233	76.5703	27761	41.2564	23796	45.7554	56.0509	16.5303
	Saccharomycodaceae	1	0.00254007	1	0.00293075	7	0.00834416	0	0	830	1.23349	0	0	0.207883	0.50245
	Coniochaetaceae	0	0	0	0	6	0.00715214	0	0	0	0	0	0	0.00119202	0.00291985
	Coryneaceae	0	0	0	0	0	0	0	0	0	0	4	0.00769127	0.00128188	0.00313995
	Diaporthaceae	1	0.00254007	0	0	2	0.00238405	2	0.00523862	0	0	0	0	0.00169379	0.00211496
	Harknessiaceae	14	0.035561	0	0	13	0.0154963	0	0	3	0.00445838	0	0	0.00925261	0.0142192
	Valsaceae	1	0.00254007	0	0	4	0.00476809	0	0	0	0	0	0	0.00121803	0.00201421
	Glomerellaceae	0	0	0	0	0	0	0	0	1	0.00148613	4	0.00769127	0.00152957	0.00307658
	Plectosphaerellaceae	147	0.37339	6	0.0175845	44	0.052449	0	0	0	0	12	0.0230738	0.0777496	0.146111
	Clavicipitaceae	1	0.00254007	0	0	82	0.0977459	12	0.0314317	0	0	406	0.780664	0.152064	0.31024
	Cordycipitaceae	7	0.0177805	0	0	0	0	18	0.0471476	487	0.723744	126	0.242275	0.171824	0.285622
	Hypocreaceae	20	0.0508014	0	0	11	0.0131123	4	0.0104772	0	0	14	0.0269195	0.0168851	0.0193727
	Hypocreales_fam_Incertae_sedis	300	0.762021	3	0.00879224	37	0.0441049	15	0.0392896	0	0	24	0.0461476	0.150059	0.300421
	Nectriaceae	103	0.261627	0	0	43	0.051257	0	0	127	0.188738	81	0.155748	0.109562	0.108566
	Ophiocordycipitaceae	4	0.0101603	0	0	0	0	0	0	0	0	0	0	0.00169338	0.00414792
	Stachybotryaceae	6	0.0152404	0	0	0	0	0	0	0	0	0	0	0.00254007	0.00622187
	Halosphaeriaceae	0	0	0	0	0	0	0	0	8	0.011889	0	0	0.0019815	0.00485367
	Microascaceae	24	0.0609617	0	0	18	0.0214564	11	0.0288124	14	0.0208058	79	0.151903	0.0473231	0.0549131
	Ophiostomataceae	0	0	0	0	0	0	0	0	2	0.00297225	0	0	0.000495376	0.00121342
	Cephalothecaceae	0	0	0	0	0	0	0	0	0	0	2	0.00384564	0.000640939	0.00156997
	Chaetomiaceae	1	0.00254007	0	0	15	0.0178803	6	0.0157159	0	0	219	0.421097	0.0762056	0.169146
	Lasiosphaeriaceae	38	0.0965226	0	0	98	0.116818	0	0	6	0.00891676	203	0.390332	0.102098	0.150238
	Sordariaceae	35	0.0889024	0	0	0	0	0	0	0	0	0	0	0.0148171	0.0362943
	Trichosphaeriaceae	10	0.0254007	0	0	0	0	0	0	0	0	0	0	0.00423345	0.0103698
	Amphisphaeriaceae	0	0	0	0	2	0.00238405	0	0	0	0	0	0	0.000397341	0.000973283
	Apiosporaceae	5	0.0127003	0	0	0	0	16	0.041909	0	0	50	0.0961409	0.025125	0.0384009
	Bartaliniaceae	2	0.00508014	0	0	53	0.0631772	1	0.00261931	0	0	0	0	0.0118128	0.0252459
	Hyponectriaceae	0	0	0	0	0	0	0	0	0	0	8	0.0153825	0.00256376	0.0062799
	Microdochiaceae	0	0	0	0	0	0	0	0	0	0	3	0.00576845	0.000961409	0.00235496
	Sporocadaceae	0	0	0	0	1	0.00119202	0	0	0	0	0	0	0.00019867	0.000486641
	Xylariaceae	6	0.0152404	0	0	13	0.0154963	0	0	0	0	0	0	0.00512279	0.0079366
	Xylariales_fam_Incertae_sedis	0	0	0	0	0	0	0	0	1	0.00148613	0	0	0.000247688	0.000606709
	Protomycetaceae	9	0.0228606	0	0	12	0.0143043	0	0	0	0	0	0	0.00619415	0.00997011
	Taphrinaceae	9	0.0228606	2	0.00586149	22	0.0262245	7	0.0183352	3	0.00445838	77	0.148057	0.0376329	0.0548165
	Agaricaceae	0	0	0	0	3	0.00357607	0	0	0	0	17	0.0326879	0.006044	0.0131309
	Bolbitiaceae	0	0	0	0	12	0.0143043	0	0	0	0	53	0.101909	0.0193689	0.0408392
	Cortinariaceae	2	0.00508014	0	0	0	0	0	0	0	0	0	0	0.00084669	0.00207396
	Crepidotaceae	0	0	0	0	0	0	0	0	0	0	3	0.00576845	0.000961409	0.00235496
	Lycoperdaceae	339	0.861084	3	0.00879224	22	0.0262245	1	0.00261931	0	0	19	0.0365335	0.155876	0.345771
	Lyophyllaceae	0	0	0	0	2	0.00238405	0	0	0	0	0	0	0.000397341	0.000973283
	Omphalotaceae	8	0.0203206	0	0	0	0	0	0	0	0	0	0	0.00338676	0.00829583
	Physalacriaceae	2	0.00508014	0	0	0	0	2	0.00523862	0	0	0	0	0.00171979	0.00266476
	Pluteaceae	0	0	0	0	0	0	0	0	3	0.00445838	0	0	0.000743064	0.00182013
	Psathyrellaceae	132	0.335289	3	0.00879224	18	0.0214564	2	0.00523862	6	0.00891676	47	0.0903724	0.0783443	0.129926
	Schizophyllaceae	3	0.00762021	0	0	0	0	0	0	1	0.00148613	0	0	0.00151772	0.00304812
	Strophariaceae	33	0.0838223	10	0.0293075	39	0.0464889	10	0.0261931	4	0.00594451	0	0	0.0319594	0.0304609
	Tricholomataceae	45	0.114303	0	0	0	0	17	0.0445283	4	0.00594451	0	0	0.0274627	0.0459524
	Pisolithaceae	0	0	0	0	20	0.0238405	0	0	0	0	0	0	0.00397341	0.00973283
	Cantharellales_fam_Incertae_sedis	0	0	0	0	4	0.00476809	14	0.0366703	0	0	0	0	0.0069064	0.0147055
	Ceratobasidiaceae	3	0.00762021	0	0	0	0	0	0	0	0	0	0	0.00127003	0.00311094
	Corticiaceae	0	0	0	0	0	0	0	0	0	0	11	0.021151	0.00352517	0.00863486
	Vuilleminiaceae	0	0	0	0	0	0	5	0.0130965	0	0	0	0	0.00218276	0.00534664
	Hymenochaetales_fam_Incertae_sedis	0	0	0	0	0	0	0	0	2	0.00297225	0	0	0.000495376	0.00121342
	Schizoporaceae	0	0	0	0	0	0	0	0	3	0.00445838	0	0	0.000743064	0.00182013
	Fomitopsidaceae	0	0	0	0	0	0	0	0	0	0	8	0.0153825	0.00256376	0.0062799
	Ganodermataceae	0	0	0	0	0	0	0	0	0	0	18	0.0346107	0.00576845	0.0141298
	Hyphodermataceae	1	0.00254007	0	0	4	0.00476809	0	0	0	0	0	0	0.00121803	0.00201421
	Irpicaceae	0	0	0	0	0	0	4	0.0104772	0	0	0	0	0.00174621	0.00427731
	Meruliaceae	1	0.00254007	0	0	0	0	0	0	0	0	0	0	0.000423345	0.00103698
	Phanerochaetaceae	0	0	1	0.00293075	0	0	0	0	0	0	0	0	0.000488458	0.00119647
	Polyporaceae	0	0	0	0	0	0	0	0	0	0	43	0.0826812	0.0137802	0.0337544
	Steccherinaceae	0	0	0	0	0	0	0	0	0	0	8	0.0153825	0.00256376	0.0062799
	Peniophoraceae	60	0.152404	0	0	0	0	11	0.0288124	0	0	9	0.0173054	0.033087	0.0596459
	Russulaceae	2	0.00508014	0	0	0	0	0	0	0	0	0	0	0.00084669	0.00207396
	Thelephoraceae	0	0	0	0	0	0	0	0	0	0	5	0.00961409	0.00160235	0.00392494
	Trechisporales_fam_Incertae_sedis	0	0	0	0	0	0	6	0.0157159	0	0	4	0.00769127	0.00390119	0.00655482
	Agaricostilbaceae	0	0	0	0	0	0	0	0	0	0	8	0.0153825	0.00256376	0.0062799
	Kondoaceae	50	0.127003	0	0	5	0.00596011	0	0	0	0	27	0.0519161	0.0308133	0.0513107
	Cystobasidiaceae	298	0.756941	2	0.00586149	14	0.0166883	8	0.0209545	0	0	37	0.0711443	0.145265	0.30072
	Buckleyzymaceae	0	0	0	0	0	0	0	0	2	0.00297225	27	0.0519161	0.00914806	0.0209857
	Symmetrosporaceae	7	0.0177805	0	0	2	0.00238405	19	0.0497669	0	0	351	0.674909	0.12414	0.270494
	Erythrobasidiaceae	0	0	0	0	0	0	0	0	0	0	23	0.0442248	0.0073708	0.0180547
	Erythrobasidiales_fam_Incertae_sedis	3	0.00762021	0	0	0	0	0	0	0	0	0	0	0.00127003	0.00311094
	Brachybasidiaceae	0	0	0	0	0	0	5	0.0130965	0	0	0	0	0.00218276	0.00534664
	Microstromataceae	0	0	0	0	0	0	0	0	0	0	3	0.00576845	0.000961409	0.00235496
	Malasseziaceae	4	0.0101603	8	0.023446	34	0.0405288	10	0.0261931	0	0	82	0.157671	0.0429999	0.0578755
	Leucosporidiaceae	12	0.0304808	0	0	1	0.00119202	0	0	0	0	6	0.0115369	0.00720163	0.0122672
	Microbotryaceae	0	0	0	0	0	0	0	0	0	0	12	0.0230738	0.00384564	0.00941985
	Sporidiobolaceae	248	0.629937	7	0.0205152	5	0.00596011	353	0.924616	2191	3.2561	8468	16.2824	3.51993	6.36604
	Pucciniaceae	6	0.0152404	0	0	20	0.0238405	6	0.0157159	0	0	21	0.0403792	0.0158627	0.0152863
	Spiculogloeaceae	0	0	0	0	0	0	0	0	0	0	4	0.00769127	0.00128188	0.00313995
	Cystofilobasidiaceae	0	0	0	0	0	0	3	0.00785793	0	0	0	0	0.00130965	0.00320799
	Mrakiaceae	0	0	1	0.00293075	103	0.122778	76	0.199068	16	0.023778	3	0.00576845	0.0590539	0.0829283
	Filobasidiaceae	952	2.41815	2	0.00586149	59	0.0703294	233	0.610299	63	0.093626	1091	2.09779	0.882676	1.09176
	Piskurozymaceae	26	0.0660418	1	0.00293075	0	0	0	0	0	0	0	0	0.0114954	0.0267479
	Holtermanniales_fam_Incertae_sedis	11	0.0279408	3	0.00879224	3	0.00357607	347	0.9089	115	0.170905	55	0.105755	0.204312	0.351256
	Bulleraceae	3	0.00762021	1	0.00293075	0	0	0	0	1	0.00148613	46	0.0884496	0.0167478	0.03524
	Bulleribasidiaceae	38	0.0965226	17	0.0498227	11	0.0131123	71	0.185971	1071	1.59164	165	0.317265	0.375723	0.605563
	Phaeotremellaceae	11	0.0279408	0	0	7	0.00834416	0	0	2	0.00297225	90	0.173054	0.0353851	0.0682555
	Rhynchogastremataceae	4	0.0101603	0	0	7	0.00834416	72	0.18859	7	0.0104029	93	0.178822	0.0660533	0.091265
	Tremellaceae	6	0.0152404	0	0	14	0.0166883	26	0.068102	10	0.0148613	18	0.0346107	0.0249171	0.0238421
	Trimorphomycetaceae	6	0.0152404	0	0	0	0	0	0	2	0.00297225	37	0.0711443	0.0148928	0.0281845
	Trichosporonaceae	4868	12.3651	399	1.16937	768	0.915474	799	2.09283	3205	4.76304	1909	3.67066	4.16274	4.28182
	Urocystidaceae	0	0	0	0	15	0.0178803	0	0	0	0	130	0.249966	0.0446411	0.100842
	Ustilaginaceae	15	0.038101	7	0.0205152	43	0.051257	3	0.00785793	2	0.00297225	896	1.72285	0.307258	0.693732
	Wallemiaceae	427	1.08461	9	0.0263767	74	0.0882097	3	0.00785793	10	0.0148613	136	0.261503	0.247236	0.421133
	Rhizophlyctidaceae	2	0.00508014	0	0	0	0	0	0	0	0	0	0	0.00084669	0.00207396
	Mortierellaceae	3	0.00762021	0	0	1	0.00119202	0	0	0	0	0	0	0.00146871	0.0030511
	Cunninghamellaceae	0	0	0	0	0	0	0	0	1	0.00148613	0	0	0.000247688	0.000606709
	Lichtheimiaceae	16	0.0406411	0	0	3	0.00357607	3	0.00785793	0	0	0	0	0.00867919	0.0159641
	Mucoraceae	15	0.038101	8	0.023446	28	0.0333766	3	0.00785793	0	0	29	0.0557617	0.0264239	0.0204802
	Pilobolaceae	0	0	11	0.0322382	0	0	11	0.0288124	15	0.0222919	0	0	0.0138904	0.0155481
	Rhizopodaceae	8	0.0203206	0	0	3	0.00357607	0	0	1	0.00148613	0	0	0.00423046	0.00800676
	Umbelopsidaceae	2	0.00508014	0	0	0	0	0	0	3	0.00445838	0	0	0.00158975	0.00247067
	WTI	768	1.95077	47	0.137745	7570	9.02361	98	0.256692	36	0.0535006	830	1.59594	2.16971	3.45311
	Total	39369	100	34121	100	83891	100	38178	100	67289	100	52007	100	100	0

## Sheet: X.9 - V3-V4 Genus
	#OTU ID	S1	%	S2	%	S3	%	S4	%	S5	%	S6	%	% Mean	SD
	Halorubrum	2	0.00618927	1	0.00324981	0	0	0	0	2	0.00350631	0	0	0.00215757	0.00257806
	Geothrix	0	0	0	0	0	0	0	0	0	0	2	0.00162778	0.000271296	0.000664537
	Vicinamibacteraceae	2	0.00618927	0	0	0	0	0	0	0	0	0	0	0.00103154	0.00252676
	Actinomyces	5	0.0154732	0	0	1	0.00311983	0	0	0	0	2	0.00162778	0.00337013	0.00606062
	Bifidobacterium	45	0.139259	6	0.0194989	223	0.695723	2	0.00950616	2	0.00350631	0	0	0.144582	0.27513
	Corynebacterium	520	1.60921	9	0.0292483	36	0.112314	67	0.318456	462	0.809958	186	0.151383	0.505095	0.608714
	Dietzia	19	0.058798	0	0	2	0.00623967	1	0.00475308	31	0.0543478	8	0.00651111	0.021775	0.0270922
	Mycobacterium	1	0.00309463	0	0	1	0.00311983	1	0.00475308	1	0.00175316	0	0	0.00212012	0.00189769
	Gordonia	0	0	0	0	0	0	0	0	2	0.00350631	0	0	0.000584385	0.00143145
	Nocardia	2	0.00618927	0	0	0	0	0	0	0	0	0	0	0.00103154	0.00252676
	Rhodococcus	48	0.148542	0	0	0	0	14	0.0665431	82	0.143759	21	0.0170917	0.062656	0.0691331
	Glycomyces	2	0.00618927	0	0	0	0	0	0	0	0	0	0	0.00103154	0.00252676
	Brevibacterium	4	0.0123785	0	0	0	0	0	0	10	0.0175316	11	0.00895277	0.00647714	0.00760283
	Brachybacterium	102	0.315653	0	0	3	0.0093595	5	0.0237654	183	0.320827	8	0.00651111	0.112686	0.159419
	Curtobacterium	3	0.0092839	0	0	3	0.0093595	0	0	5	0.00876578	2	0.00162778	0.00483949	0.0047488
	Leucobacter	0	0	0	0	0	0	0	0	2	0.00350631	1	0.000813888	0.000720033	0.00140328
	Microbacterium	26	0.0804605	0	0	1	0.00311983	28	0.133086	20	0.0350631	81	0.0659249	0.0529424	0.0508993
	Arthrobacter	17	0.0526088	0	0	0	0	0	0	35	0.0613604	290	0.236028	0.0583328	0.0914609
	Glutamicibacter	54	0.16711	0	0	43	0.134153	4	0.0190123	20	0.0350631	36	0.0293	0.0641064	0.0688686
	Kocuria	4616	14.2848	337	1.09519	4086	12.7476	9	0.0427777	71	0.124474	97	0.0789472	4.72898	6.83524
	Micrococcus	120	0.371356	0	0	0	0	11	0.0522839	27	0.0473352	14	0.0113944	0.0803949	0.144381
	Nesterenkonia	1	0.00309463	0	0	0	0	1	0.00475308	1	0.00175316	0	0	0.00160014	0.00199396
	Paenarthrobacter	4	0.0123785	0	0	0	0	3	0.0142592	47	0.0823983	2	0.00162778	0.018444	0.0319612
	Pseudarthrobacter	2	0.00618927	0	0	1	0.00311983	0	0	86	0.150771	20	0.0162778	0.029393	0.0597684
	Rothia	0	0	6	0.0194989	1	0.00311983	0	0	0	0	0	0	0.00376979	0.00780605
	Micromonospora	1	0.00309463	0	0	0	0	0	0	0	0	0	0	0.000515772	0.00126338
	Nocardioides	4	0.0123785	0	0	3	0.0093595	0	0	6	0.0105189	3	0.00244166	0.00578311	0.0055995
	Acidipropionibacterium	0	0	0	0	0	0	0	0	1	0.00175316	1	0.000813888	0.000427841	0.000726317
	Cutibacterium	3	0.0092839	1	0.00324981	1	0.00311983	6	0.0285185	1	0.00175316	1	0.000813888	0.00778984	0.0105777
	Propionibacterium	0	0	0	0	10	0.0311983	0	0	0	0	0	0	0.00519972	0.0127367
	Pseudonocardia	2	0.00618927	0	0	0	0	0	0	1	0.00175316	2	0.00162778	0.00159503	0.00239856
	Saccharopolyspora	8	0.0247571	0	0	0	0	0	0	0	0	0	0	0.00412618	0.010107
	Streptomyces	12	0.0371356	0	0	0	0	3	0.0142592	0	0	2	0.00162778	0.0088371	0.014943
	Nocardiopsis	0	0	0	0	0	0	0	0	0	0	1	0.000813888	0.000135648	0.000332268
	Actinomadura	0	0	0	0	2	0.00623967	0	0	2	0.00350631	3	0.00244166	0.00203127	0.00254688
	Olsenella	46	0.142353	1	0.00324981	1	0.00311983	9	0.0427777	5	0.00876578	37	0.0301139	0.0383967	0.0533901
	Collinsella	0	0	0	0	0	0	0	0	0	0	2	0.00162778	0.000271296	0.000664537
	Adlercreutzia	0	0	0	0	0	0	0	0	0	0	1	0.000813888	0.000135648	0.000332268
	Gaiella	0	0	0	0	0	0	0	0	0	0	1	0.000813888	0.000135648	0.000332268
	Chthonomonas	0	0	0	0	0	0	0	0	0	0	4	0.00325555	0.000542592	0.00132907
	Bacteroides	27	0.0835551	2	0.00649963	1	0.00311983	37	0.175864	48	0.0841515	137	0.111503	0.0774488	0.065553
	Proteiniphilum	0	0	0	0	1	0.00311983	3	0.0142592	3	0.00525947	0	0	0.00377309	0.00557322
	Muribaculum	1	0.00309463	0	0	3	0.0093595	0	0	3	0.00525947	2	0.00162778	0.00322356	0.00360945
	Paludibacter	2	0.00618927	1	0.00324981	0	0	14	0.0665431	5	0.00876578	10	0.00813888	0.0154811	0.0252267
	Porphyromonas	0	0	0	0	2	0.00623967	0	0	0	0	3	0.00244166	0.00144689	0.002543
	Alloprevotella	0	0	0	0	0	0	9	0.0427777	2	0.00350631	10	0.00813888	0.00907048	0.0168216
	Prevotella	10	0.0309463	0	0	0	0	10	0.0475308	5	0.00876578	60	0.0488333	0.0226794	0.0227695
	Alistipes	8	0.0247571	0	0	0	0	10	0.0475308	41	0.0718794	54	0.04395	0.0313529	0.0285388
	Parabacteroides	0	0	0	0	0	0	0	0	0	0	1	0.000813888	0.000135648	0.000332268
	Algoriphagus	0	0	0	0	1	0.00311983	0	0	0	0	0	0	0.000519972	0.00127367
	Hymenobacter	2	0.00618927	0	0	0	0	1	0.00475308	0	0	0	0	0.00182372	0.00286157
	Pontibacter	0	0	0	0	0	0	0	0	0	0	1	0.000813888	0.000135648	0.000332268
	Dyadobacter	0	0	0	0	0	0	1	0.00475308	0	0	0	0	0.00079218	0.00194044
	Spirosoma	3	0.0092839	0	0	0	0	0	0	0	0	0	0	0.00154732	0.00379014
	Capnocytophaga	0	0	0	0	0	0	12	0.0570369	0	0	0	0	0.00950616	0.0232852
	Flavobacterium	2	0.00618927	0	0	0	0	0	0	362	0.634642	435	0.354041	0.165812	0.269515
	Myroides	0	0	0	0	0	0	0	0	44	0.0771388	2	0.00162778	0.0131278	0.0313657
	Chryseobacterium	76	0.235192	2	0.00649963	6	0.018719	10	0.0475308	2730	4.78612	15304	12.4557	2.92497	5.03543
	Elizabethkingia	7	0.0216624	0	0	0	0	0	0	8	0.0140252	610	0.496472	0.0886932	0.199976
	Pedobacter	8	0.0247571	0	0	2	0.00623967	2	0.00950616	16	0.0280505	27	0.021975	0.0150881	0.011367
	Sphingobacterium	3	0.0092839	0	0	0	0	0	0	18	0.0315568	667	0.542863	0.097284	0.218631
	Salinibacter	3	0.0092839	0	0	0	0	0	0	1	0.00175316	0	0	0.00183951	0.0037138
	Arcobacter	0	0	0	0	0	0	0	0	4	0.00701262	0	0	0.00116877	0.00286289
	Campylobacter	0	0	0	0	0	0	0	0	3	0.00525947	0	0	0.000876578	0.00214717
	Tychonema	0	0	0	0	1	0.00311983	0	0	0	0	0	0	0.000519972	0.00127367
	Gastranaerophilales	0	0	0	0	0	0	1	0.00475308	6	0.0105189	21	0.0170917	0.00539394	0.00708232
	Deinococcus	24	0.0742712	0	0	0	0	2	0.00950616	0	0	0	0	0.0139629	0.0297886
	Meiothermus	1	0.00309463	0	0	1	0.00311983	0	0	0	0	0	0	0.00103574	0.00160459
	Thermus	0	0	0	0	2	0.00623967	0	0	0	0	0	0	0.00103994	0.00254733
	Desulfovibrio	0	0	0	0	0	0	0	0	6	0.0105189	3	0.00244166	0.0021601	0.00420983
	Mailhella	0	0	0	0	0	0	3	0.0142592	0	0	2	0.00162778	0.00264783	0.00572554
	Bradymonadales	0	0	0	0	0	0	0	0	0	0	4	0.00325555	0.000542592	0.00132907
	Elusimicrobium	0	0	0	0	0	0	0	0	1	0.00175316	0	0	0.000292193	0.000715723
	Fibrobacter	2	0.00618927	1	0.00324981	0	0	6	0.0285185	4	0.00701262	4	0.00325555	0.00803762	0.0103376
	Tumebacillus	0	0	0	0	0	0	0	0	0	0	3	0.00244166	0.000406944	0.000996805
	Aneurinibacillus	1	0.00309463	0	0	0	0	0	0	0	0	0	0	0.000515772	0.00126338
	Bacillus	72	0.222814	0	0	38	0.118554	17	0.0808023	26	0.045582	48	0.0390666	0.0844697	0.0787693
	Oceanobacillus	0	0	0	0	0	0	0	0	8	0.0140252	4	0.00325555	0.00288013	0.00561311
	Virgibacillus	0	0	0	0	0	0	0	0	1	0.00175316	0	0	0.000292193	0.000715723
	Kurthia	1	0.00309463	0	0	0	0	0	0	0	0	0	0	0.000515772	0.00126338
	Lysinibacillus	0	0	0	0	0	0	0	0	0	0	4	0.00325555	0.000542592	0.00132907
	Planococcus	26	0.0804605	0	0	2	0.00623967	0	0	4	0.00701262	0	0	0.0156188	0.0319322
	Solibacillus	0	0	0	0	0	0	0	0	0	0	8	0.00651111	0.00108518	0.00265815
	Sporosarcina	0	0	0	0	1	0.00311983	0	0	0	0	0	0	0.000519972	0.00127367
	Dielma	0	0	0	0	0	0	0	0	0	0	5	0.00406944	0.00067824	0.00166134
	Dubosiella	0	0	0	0	0	0	0	0	1	0.00175316	0	0	0.000292193	0.000715723
	Faecalibaculum	0	0	0	0	1	0.00311983	0	0	2	0.00350631	0	0	0.00110436	0.00171522
	Solobacterium	7	0.0216624	2	0.00649963	0	0	4	0.0190123	0	0	3	0.00244166	0.00826934	0.00968136
	Turicibacter	0	0	0	0	0	0	0	0	0	0	2	0.00162778	0.000271296	0.000664537
	Exiguobacterium	4	0.0123785	0	0	0	0	0	0	0	0	1	0.000813888	0.00219874	0.00499768
	Haloplasma	2	0.00618927	0	0	0	0	0	0	0	0	0	0	0.00103154	0.00252676
	Izemoplasmatales	0	0	0	0	0	0	0	0	1	0.00175316	2	0.00162778	0.000563489	0.000873853
	Aerococcus	138	0.427059	7	0.0227487	5	0.0155992	0	0	2	0.00350631	6	0.00488333	0.0789662	0.170741
	Carnobacterium	10	0.0309463	18	0.0584966	14	0.0436777	1	0.00475308	214	0.375175	6	0.00488333	0.0863221	0.143095
	Marinilactibacillus	5	0.0154732	0	0	1	0.00311983	1	0.00475308	21	0.0368163	8	0.00651111	0.0111122	0.0136285
	Enterococcus	5168	15.9931	1400	4.54974	1187	3.70324	148	0.703455	181	0.317321	990	0.805749	4.34543	5.96893
	Lactobacillus	366	1.13264	14	0.0454974	686	2.14021	12	0.0570369	10	0.0175316	22	0.0179055	0.568469	0.886606
	Pediococcus	1	0.00309463	0	0	0	0	0	0	0	0	0	0	0.000515772	0.00126338
	Leuconostoc	1358	4.20251	2677	8.69975	2090	6.52045	53	0.251913	131	0.229663	105	0.0854583	3.33162	3.72527
	Weissella	5	0.0154732	0	0	1	0.00311983	0	0	0	0	0	0	0.00309883	0.00618928
	Brochothrix	76	0.235192	5564	18.082	596	1.85942	153	0.727221	491	0.860799	12	0.00976666	3.62906	7.10942
	Listeria	0	0	2	0.00649963	0	0	0	0	0	0	12	0.00976666	0.00271105	0.00432514
	Lactococcus	5762	17.8313	992	3.22381	15304	47.7459	649	3.08475	1195	2.09502	2317	1.88578	12.6444	18.2548
	Streptococcus	202	0.625116	1	0.00324981	42	0.131033	5305	25.2151	420	0.736325	671	0.546119	4.54282	10.1314
	Ureaplasma	0	0	0	0	0	0	0	0	0	0	3	0.00244166	0.000406944	0.000996805
	Cohnella	0	0	0	0	0	0	0	0	0	0	1	0.000813888	0.000135648	0.000332268
	Salinicoccus	150	0.464195	1	0.00324981	0	0	9	0.0427777	17	0.0298036	0	0	0.0900044	0.184174
	Staphylococcus	2781	8.60618	39	0.126743	933	2.9108	6896	32.7772	21976	38.5273	8907	7.2493	15.0329	16.3577
	Christensenella	0	0	0	0	0	0	0	0	0	0	2	0.00162778	0.000271296	0.000664537
	Hungateiclostridium	47	0.145448	1	0.00324981	1	0.00311983	44	0.209135	46	0.0806452	102	0.0830166	0.0874358	0.080546
	Ruminiclostridium	0	0	0	0	0	0	0	0	0	0	1	0.000813888	0.000135648	0.000332268
	Saccharofermentans	2	0.00618927	0	0	0	0	2	0.00950616	0	0	0	0	0.0026159	0.00418608
	Clostridium	4	0.0123785	0	0	1	0.00311983	2	0.00950616	9	0.0157784	2	0.00162778	0.00706845	0.00640559
	Anaerofustis	2	0.00618927	0	0	0	0	0	0	0	0	0	0	0.00103154	0.00252676
	Blautia	60	0.185678	1	0.00324981	2	0.00623967	12	0.0570369	6	0.0105189	8	0.00651111	0.0448724	0.0719039
	Butyrivibrio	198	0.612738	6	0.0194989	9	0.0280785	71	0.337469	26	0.045582	45	0.036625	0.179998	0.244754
	Lachnoclostridium	25	0.0773658	2	0.00649963	1	0.00311983	31	0.147345	36	0.0631136	58	0.0472055	0.0574416	0.0532213
	Butyricicoccus	0	0	0	0	0	0	4	0.0190123	1	0.00175316	0	0	0.00346091	0.0076508
	Ethanoligenens	1	0.00309463	0	0	0	0	1	0.00475308	2	0.00350631	14	0.0113944	0.00379141	0.00419636
	Colidextribacter	0	0	0	0	0	0	0	0	0	0	4	0.00325555	0.000542592	0.00132907
	Intestinimonas	0	0	0	0	0	0	11	0.0522839	6	0.0105189	17	0.0138361	0.0127731	0.0202818
	Oscillibacter	2	0.00618927	0	0	0	0	7	0.0332715	6	0.0105189	7	0.00569722	0.00927949	0.0124238
	Caproiciproducens	0	0	0	0	0	0	0	0	2	0.00350631	0	0	0.000584385	0.00143145
	Faecalibacterium	0	0	0	0	0	0	0	0	0	0	1	0.000813888	0.000135648	0.000332268
	Ruminococcus	16	0.0495141	0	0	1	0.00311983	21	0.0998146	30	0.0525947	46	0.0374389	0.0404137	0.0368581
	Dehalobacterium	0	0	0	0	0	0	0	0	0	0	2	0.00162778	0.000271296	0.000664537
	Mogibacterium	0	0	0	0	0	0	1	0.00475308	0	0	0	0	0.00079218	0.00194044
	Clostridioides	57	0.176394	2	0.00649963	26	0.0811157	9	0.0427777	15	0.0262973	27	0.021975	0.0591766	0.0628173
	Romboutsia	2	0.00618927	0	0	0	0	0	0	0	0	0	0	0.00103154	0.00252676
	Anaerococcus	5	0.0154732	0	0	0	0	0	0	4	0.00701262	14	0.0113944	0.0056467	0.00673969
	Finegoldia	0	0	0	0	1	0.00311983	0	0	0	0	2	0.00162778	0.000791268	0.0013135
	Helcococcus	0	0	0	0	0	0	0	0	0	0	3	0.00244166	0.000406944	0.000996805
	Peptoniphilus	0	0	0	0	26	0.0811157	0	0	0	0	8	0.00651111	0.0146045	0.0326876
	Tissierella	0	0	0	0	0	0	0	0	2	0.00350631	2	0.00162778	0.000855681	0.00145263
	Phascolarctobacterium	12	0.0371356	0	0	1	0.00311983	4	0.0190123	8	0.0140252	19	0.0154639	0.0147928	0.0132146
	Succiniclasticum	12	0.0371356	1	0.00324981	0	0	1	0.00475308	0	0	3	0.00244166	0.00793003	0.0144281
	Selenomonas	6	0.0185678	0	0	0	0	0	0	0	0	6	0.00488333	0.00390852	0.00744246
	Veillonella	2	0.00618927	0	0	0	0	0	0	0	0	0	0	0.00103154	0.00252676
	Fusobacterium	10	0.0309463	0	0	7	0.0218388	0	0	0	0	15	0.0122083	0.0108322	0.0132637
	Streptobacillus	8	0.0247571	0	0	6	0.018719	0	0	0	0	17	0.0138361	0.00955203	0.0110209
	Halothermothrix	0	0	0	0	0	0	0	0	2	0.00350631	0	0	0.000584385	0.00143145
	Sandaracinus	0	0	0	0	0	0	1	0.00475308	0	0	0	0	0.00079218	0.00194044
	Gracilibacteria	0	0	0	0	0	0	0	0	0	0	3	0.00244166	0.000406944	0.000996805
	Saccharimonadales	0	0	0	0	0	0	0	0	0	0	3	0.00244166	0.000406944	0.000996805
	Singulisphaera	2	0.00618927	0	0	0	0	0	0	0	0	6	0.00488333	0.00184543	0.00288861
	Pirellula	0	0	0	0	0	0	0	0	0	0	2	0.00162778	0.000271296	0.000664537
	Acetobacter	0	0	0	0	4	0.0124793	0	0	0	0	0	0	0.00207989	0.00509467
	Gluconacetobacter	3	0.0092839	0	0	0	0	0	0	0	0	3	0.00244166	0.00195426	0.00372123
	Neomegalonema	0	0	0	0	0	0	0	0	0	0	2	0.00162778	0.000271296	0.000664537
	Azospirillum	0	0	0	0	0	0	0	0	0	0	6	0.00488333	0.000813888	0.00199361
	Brevundimonas	53	0.164016	0	0	2	0.00623967	2	0.00950616	18	0.0315568	431	0.350786	0.093684	0.140297
	Caulobacter	0	0	0	0	1	0.00311983	0	0	0	0	2	0.00162778	0.000791268	0.0013135
	Bosea	6	0.0185678	0	0	0	0	0	0	1	0.00175316	1	0.000813888	0.00352247	0.00740341
	Methylobacterium	6	0.0185678	1	0.00324981	9	0.0280785	1	0.00475308	0	0	8	0.00651111	0.0101934	0.0108193
	Microvirga	0	0	0	0	0	0	2	0.00950616	0	0	1	0.000813888	0.00172001	0.00382829
	Devosia	2	0.00618927	0	0	1	0.00311983	1	0.00475308	2	0.00350631	0	0	0.00292808	0.00250936
	Ensifer	0	0	0	0	0	0	0	0	1	0.00175316	1	0.000813888	0.000427841	0.000726317
	Mesorhizobium	1	0.00309463	0	0	0	0	0	0	0	0	0	0	0.000515772	0.00126338
	Ochrobactrum	1	0.00309463	0	0	0	0	0	0	3	0.00525947	2	0.00162778	0.00166365	0.00215787
	Bradyrhizobium	1	0.00309463	0	0	0	0	0	0	4	0.00701262	5	0.00406944	0.00236278	0.00289197
	Rhodopseudomonas	2	0.00618927	0	0	0	0	0	0	0	0	0	0	0.00103154	0.00252676
	Paracoccus	42	0.129975	0	0	4	0.0124793	4	0.0190123	3	0.00525947	10	0.00813888	0.0291441	0.0498161
	Novosphingobium	2	0.00618927	2	0.00649963	0	0	0	0	0	0	5	0.00406944	0.00279306	0.00317193
	Sphingomonas	7	0.0216624	1	0.00324981	6	0.018719	1	0.00475308	3	0.00525947	14	0.0113944	0.0108397	0.00781428
	Aeromonas	0	0	0	0	0	0	0	0	3	0.00525947	439	0.357297	0.0604261	0.145452
	Rheinheimera	0	0	0	0	0	0	0	0	0	0	5	0.00406944	0.00067824	0.00166134
	Pseudoalteromonas	36	0.111407	3	0.00974944	0	0	4	0.0190123	14	0.0245442	2	0.00162778	0.0277234	0.0420988
	Advenella	0	0	0	0	0	0	0	0	7	0.0122721	12	0.00976666	0.00367312	0.00574527
	Alcaligenes	0	0	0	0	0	0	0	0	3	0.00525947	3	0.00244166	0.00128352	0.00217895
	Ralstonia	0	0	0	0	0	0	0	0	0	0	3	0.00244166	0.000406944	0.000996805
	Chromobacterium	0	0	0	0	0	0	0	0	0	0	14	0.0113944	0.00189907	0.00465176
	Acidovorax	0	0	0	0	0	0	0	0	0	0	2	0.00162778	0.000271296	0.000664537
	Comamonas	0	0	0	0	0	0	0	0	1	0.00175316	78	0.0634833	0.0108727	0.0257833
	Delftia	7	0.0216624	1	0.00324981	0	0	2	0.00950616	30	0.0525947	225	0.183125	0.045023	0.0702975
	Variovorax	2	0.00618927	0	0	1	0.00311983	1	0.00475308	0	0	7	0.00569722	0.00329323	0.00275747
	Neisseria	0	0	0	0	0	0	0	0	0	0	3	0.00244166	0.000406944	0.000996805
	Duganella	0	0	0	0	0	0	0	0	0	0	46	0.0374389	0.00623981	0.0152843
	Massilia	6	0.0185678	0	0	1	0.00311983	3	0.0142592	18	0.0315568	380	0.309278	0.0627969	0.121281
	Ignatzschineria	0	0	0	0	0	0	0	0	1	0.00175316	2	0.00162778	0.000563489	0.000873853
	Citrobacter	8	0.0247571	0	0	0	0	1	0.00475308	8	0.0140252	138	0.112317	0.0259753	0.0433565
	Cronobacter	0	0	0	0	0	0	0	0	0	0	3	0.00244166	0.000406944	0.000996805
	Enterobacter	60	0.185678	0	0	0	0	8	0.0380246	126	0.220898	133	0.108247	0.0921412	0.0953891
	Escherichia-Shigella	9	0.0278517	0	0	0	0	6	0.0285185	5	0.00876578	39	0.0317416	0.0161463	0.0148942
	Klebsiella	0	0	0	0	0	0	1	0.00475308	1	0.00175316	1	0.000813888	0.00122002	0.00186532
	Raoultella	0	0	0	0	0	0	0	0	2	0.00350631	14	0.0113944	0.00248346	0.00458524
	Salmonella	13	0.0402302	0	0	0	0	2	0.00950616	1	0.00175316	14	0.0113944	0.0104807	0.0153797
	Pantoea	417	1.29046	10	0.0324981	15	0.0467975	316	1.50197	4607	8.07679	1299	1.05724	2.00096	3.0415
	Hafnia	0	0	4	0.0129993	20	0.0623967	1	0.00475308	3	0.00525947	131	0.106619	0.0320046	0.0432076
	Proteus	1	0.00309463	0	0	0	0	0	0	0	0	0	0	0.000515772	0.00126338
	Providencia	0	0	0	0	0	0	0	0	0	0	27	0.021975	0.0036625	0.00897125
	Sodalis	0	0	0	0	0	0	0	0	0	0	1	0.000813888	0.000135648	0.000332268
	Rahnella	1	0.00309463	0	0	2	0.00623967	0	0	1	0.00175316	2	0.00162778	0.00211921	0.00233612
	Serratia	26	0.0804605	8	0.0259985	4	0.0124793	474	2.25296	2030	3.55891	1602	1.30385	1.20578	1.46462
	Halomonas	0	0	0	0	0	0	1	0.00475308	2	0.00350631	2	0.00162778	0.00164786	0.00206121
	Marinomonas	140	0.433249	2	0.00649963	2	0.00623967	3	0.0142592	1	0.00175316	1	0.000813888	0.0771357	0.174524
	Actinobacillus	0	0	0	0	0	0	0	0	0	0	5	0.00406944	0.00067824	0.00166134
	Haemophilus	0	0	0	0	0	0	0	0	1	0.00175316	0	0	0.000292193	0.000715723
	Histophilus	0	0	0	0	0	0	0	0	0	0	2	0.00162778	0.000271296	0.000664537
	Mannheimia	1	0.00309463	0	0	0	0	0	0	0	0	2	0.00162778	0.000787068	0.00130457
	Pasteurella	0	0	0	0	0	0	4	0.0190123	0	0	0	0	0.00316872	0.00776174
	Acinetobacter	817	2.52832	1	0.00324981	8	0.0249587	239	1.13599	1100	1.92847	10937	8.9015	2.42041	3.33133
	Psychrobacter	191	0.591075	0	0	71	0.221508	4	0.0190123	42	0.0736325	18	0.01465	0.153313	0.229523
	Pseudomonas	582	1.80108	16374	53.2124	4164	12.991	2245	10.6707	8773	15.3804	1900	1.54639	15.9337	19.1473
	Vibrio	3	0.0092839	0	0	2	0.00623967	1	0.00475308	1	0.00175316	1	0.000813888	0.00380728	0.00359109
	Lysobacter	2	0.00618927	0	0	0	0	0	0	1	0.00175316	1	0.000813888	0.00145939	0.00241926
	Pseudoxanthomonas	0	0	0	0	0	0	0	0	0	0	1	0.000813888	0.000135648	0.000332268
	Stenotrophomonas	28	0.0866497	0	0	3	0.0093595	2	0.00950616	29	0.0508415	719	0.585186	0.12359	0.228502
	Xanthomonas	1	0.00309463	0	0	1	0.00311983	1	0.00475308	1	0.00175316	0	0	0.00212012	0.00189769
	Treponema	5	0.0154732	0	0	0	0	9	0.0427777	28	0.0490884	39	0.0317416	0.0231801	0.0212727
	Victivallis	0	0	0	0	0	0	6	0.0285185	7	0.0122721	14	0.0113944	0.0086975	0.0113125
	Chthoniobacter	1	0.00309463	0	0	3	0.0093595	0	0	0	0	1	0.000813888	0.00221134	0.00370133
	Terrimicrobium	0	0	0	0	0	0	0	0	0	0	2	0.00162778	0.000271296	0.000664537
	Akkermansia	16	0.0495141	0	0	1	0.00311983	14	0.0665431	23	0.0403226	66	0.0537166	0.035536	0.0276546
	WTI	7357	22.7672	3267	10.6171	2307	7.19745	3925	18.6558	10818	18.9656	72265	58.8156	22.8365	18.5519
	Total	32314	100	30771	100	32053	100	21039	100	57040	100	122867	100	100	0

## Sheet: X.10 - ITS Genus
	#OTU ID	S1	%	S2	%	S3	%	S4	%	S5	%	S6	%	% Mean	SD
	Phaeococcomyces	0	0	0	0	15	0.0178803	0	0	0	0	47	0.0903724	0.0180421	0.0361491
	Diplodia	2	0.00508014	0	0	30	0.0357607	0	0	0	0	0	0	0.0068068	0.0143293
	Dothiorella	0	0	0	0	55	0.0655613	0	0	0	0	0	0	0.0109269	0.0267653
	Homortomyces	12	0.0304808	0	0	0	0	0	0	0	0	0	0	0.00508014	0.0124437
	Microcyclospora	0	0	0	0	0	0	0	0	0	0	2	0.00384564	0.000640939	0.00156997
	Cladosporium	331	0.840763	25	0.0732687	134	0.159731	64	0.167636	127	0.188738	901	1.73246	0.527099	0.65359
	Neocladosporium	0	0	0	0	0	0	0	0	0	0	3	0.00576845	0.000961409	0.00235496
	Rachicladosporium	0	0	0	0	0	0	0	0	0	0	10	0.0192282	0.0032047	0.00784987
	Toxicocladosporium	0	0	0	0	3	0.00357607	0	0	0	0	7	0.0134597	0.0028393	0.00539598
	Dissoconium	0	0	0	0	0	0	0	0	0	0	11	0.021151	0.00352517	0.00863486
	Incertomyces	5	0.0127003	0	0	0	0	0	0	0	0	0	0	0.00211672	0.0051849
	Mycosphaerella	0	0	0	0	0	0	4	0.0104772	0	0	18	0.0346107	0.00751466	0.0139202
	Ramularia	0	0	0	0	0	0	0	0	1	0.00148613	38	0.0730671	0.0124255	0.0297141
	Neodevriesia	0	0	0	0	0	0	0	0	0	0	8	0.0153825	0.00256376	0.0062799
	Catenulostroma	0	0	0	0	10	0.0119202	0	0	0	0	9	0.0173054	0.00487093	0.00773578
	Constantinomyces	0	0	0	0	7	0.00834416	0	0	0	0	42	0.0807584	0.0148504	0.0324602
	Devriesia	0	0	0	0	0	0	0	0	1	0.00148613	0	0	0.000247688	0.000606709
	Neocatenulostroma	0	0	0	0	5	0.00596011	0	0	0	0	2	0.00384564	0.00163429	0.00261864
	Penidiella	0	0	0	0	0	0	0	0	0	0	3	0.00576845	0.000961409	0.00235496
	Aureobasidium	619	1.5723	7	0.0205152	272	0.32423	94	0.246215	745	1.10716	4699	9.03532	2.05096	3.47167
	Hortaea	5	0.0127003	0	0	0	0	0	0	0	0	0	0	0.00211672	0.0051849
	Hormonema	11	0.0279408	0	0	41	0.0488729	0	0	0	0	0	0	0.0128023	0.0209087
	Lophium	0	0	0	0	12	0.0143043	0	0	0	0	0	0	0.00238405	0.0058397
	Glyphium	0	0	0	0	0	0	0	0	0	0	14	0.0269195	0.00448658	0.0109898
	Coniothyrium	0	0	0	0	0	0	0	0	0	0	10	0.0192282	0.0032047	0.00784987
	Neocucurbitaria	14	0.035561	0	0	0	0	20	0.0523862	422	0.627146	50	0.0961409	0.135206	0.243672
	Pyrenochaeta	2	0.00508014	0	0	0	0	0	0	20	0.0297225	1	0.00192282	0.00612092	0.0117315
	Pyrenochaetopsis	1	0.00254007	0	0	8	0.00953618	0	0	0	0	0	0	0.00201271	0.00382321
	Dictyosporium	0	0	0	0	0	0	2	0.00523862	0	0	0	0	0.000873103	0.00213866
	Didymella	15	0.038101	0	0	6	0.00715214	1	0.00261931	130	0.193197	12	0.0230738	0.0440238	0.0744828
	Epicoccum	315	0.800122	0	0	45	0.053641	19	0.0497669	469	0.696994	265	0.509547	0.351678	0.360256
	Kalmusia	0	0	0	0	2	0.00238405	0	0	0	0	4	0.00769127	0.00167922	0.00309583
	Paracamarosporium	4	0.0101603	0	0	34	0.0405288	0	0	0	0	17	0.0326879	0.0138962	0.0181972
	Paraconiothyrium	0	0	0	0	0	0	6	0.0157159	0	0	0	0	0.00261931	0.00641597
	Paraphaeosphaeria	11	0.0279408	0	0	12	0.0143043	0	0	2	0.00297225	8	0.0153825	0.0101	0.0111238
	Pseudopithomyces	2	0.00508014	1	0.00293075	17	0.0202644	1	0.00261931	0	0	0	0	0.0051491	0.00765277
	Spegazzinia	10	0.0254007	0	0	0	0	0	0	0	0	0	0	0.00423345	0.0103698
	Pleurophoma	3	0.00762021	0	0	0	0	0	0	0	0	0	0	0.00127003	0.00311094
	Acicuseptoria	0	0	0	0	1	0.00119202	0	0	0	0	0	0	0.00019867	0.000486641
	Plenodomus	2	0.00508014	0	0	0	0	0	0	0	0	6	0.0115369	0.00276951	0.00475157
	Sphaerellopsis	0	0	0	0	0	0	0	0	0	0	3	0.00576845	0.000961409	0.00235496
	Lophiostoma	3	0.00762021	0	0	0	0	0	0	0	0	0	0	0.00127003	0.00311094
	Helminthosporium	0	0	0	0	0	0	0	0	0	0	13	0.0249966	0.00416611	0.0102048
	Uzbekistanica	0	0	0	0	0	0	0	0	3	0.00445838	0	0	0.000743064	0.00182013
	Periconia	0	0	0	0	0	0	0	0	0	0	33	0.063453	0.0105755	0.0259046
	Dactylidina	1	0.00254007	2	0.00586149	0	0	0	0	0	0	0	0	0.00140026	0.00241017
	Dematiopleospora	0	0	0	0	1	0.00119202	0	0	0	0	0	0	0.00019867	0.000486641
	Neosetophoma	0	0	0	0	0	0	0	0	4	0.00594451	0	0	0.000990751	0.00242684
	Paraphoma	0	0	0	0	0	0	0	0	2	0.00297225	0	0	0.000495376	0.00121342
	Parastagonospora	3	0.00762021	0	0	0	0	0	0	3	0.00445838	0	0	0.0020131	0.00327504
	Phaeosphaeria	23	0.0584216	0	0	3	0.00357607	0	0	0	0	55	0.105755	0.0279588	0.0445417
	Alternaria	229	0.581676	5	0.0146537	415	0.49469	21	0.0550055	51	0.0757925	140	0.269195	0.248502	0.242485
	Bipolaris	25	0.0635017	0	0	41	0.0488729	4	0.0104772	0	0	122	0.234584	0.0595726	0.0897407
	Pyrenophora	28	0.0711219	0	0	3	0.00357607	0	0	0	0	0	0	0.0124497	0.028779
	Stemphylium	0	0	0	0	0	0	0	0	0	0	3	0.00576845	0.000961409	0.00235496
	Ulocladium	6	0.0152404	8	0.023446	0	0	0	0	0	0	0	0	0.00644773	0.0103203
	Libertasomyces	0	0	0	0	0	0	0	0	0	0	2	0.00384564	0.000640939	0.00156997
	Pseudorobillarda	0	0	0	0	1	0.00119202	0	0	1	0.00148613	0	0	0.000446358	0.000697722
	Forliomyces	5	0.0127003	0	0	0	0	0	0	0	0	37	0.0711443	0.0139741	0.0284645
	Preussia	0	0	0	0	2	0.00238405	0	0	10	0.0148613	8	0.0153825	0.00543798	0.00755955
	Sporormiella	0	0	0	0	156	0.185956	0	0	0	0	0	0	0.0309926	0.075916
	Teichospora	0	0	0	0	1	0.00119202	0	0	0	0	0	0	0.00019867	0.000486641
	Torula	0	0	0	0	3	0.00357607	0	0	0	0	19	0.0365335	0.00668494	0.0146926
	Parapyrenochaeta	0	0	0	0	0	0	0	0	0	0	7	0.0134597	0.00224329	0.00549491
	Venturia	7	0.0177805	0	0	0	0	0	0	0	0	10	0.0192282	0.00616811	0.00956656
	Neophaeococcomyces	7	0.0177805	0	0	2	0.00238405	0	0	0	0	0	0	0.00336076	0.00712827
	Cyphellophora	0	0	0	0	0	0	13	0.034051	0	0	0	0	0.00567517	0.0139013
	Capronia	0	0	0	0	0	0	0	0	0	0	6	0.0115369	0.00192282	0.00470992
	Cladophialophora	18	0.0457213	0	0	0	0	0	0	0	0	7	0.0134597	0.0098635	0.0183732
	Exophiala	49	0.124463	0	0	19	0.0226484	0	0	3	0.00445838	19	0.0365335	0.0313506	0.047878
	Rhinocladiella	17	0.0431812	0	0	0	0	0	0	0	0	0	0	0.00719686	0.0176286
	Knufia	3	0.00762021	0	0	5	0.00596011	0	0	0	0	32	0.0615302	0.0125184	0.0242458
	Aspergillus	655	1.66375	1	0.00293075	41	0.0488729	137	0.358845	122	0.181307	184	0.353799	0.434917	0.620056
	Monascus	0	0	0	0	0	0	0	0	0	0	56	0.107678	0.0179463	0.0439593
	Penicillium	258	0.655338	3	0.00879224	9	0.0107282	5	0.0130965	3	0.00445838	83	0.159594	0.142001	0.258587
	Xeromyces	5	0.0127003	0	0	0	0	0	0	0	0	5	0.00961409	0.00371907	0.00584364
	Talaromyces	4	0.0101603	0	0	0	0	0	0	0	0	0	0	0.00169338	0.00414792
	Thermomyces	12	0.0304808	0	0	0	0	0	0	0	0	0	0	0.00508014	0.0124437
	Zeloasperisporium	0	0	0	0	0	0	0	0	0	0	3	0.00576845	0.000961409	0.00235496
	Neophaeomoniella	3	0.00762021	0	0	4	0.00476809	0	0	0	0	0	0	0.00206472	0.00332337
	Pyxidiophora	2	0.00508014	0	0	0	0	0	0	0	0	0	0	0.00084669	0.00207396
	Evernia	0	0	0	0	0	0	0	0	0	0	4	0.00769127	0.00128188	0.00313995
	Melanelixia	3	0.00762021	0	0	0	0	0	0	0	0	0	0	0.00127003	0.00311094
	Parmotrema	0	0	0	0	0	0	0	0	0	0	17	0.0326879	0.00544798	0.0133448
	Sarea	5	0.0127003	0	0	0	0	0	0	0	0	0	0	0.00211672	0.0051849
	Schizoxylon	0	0	0	0	0	0	0	0	0	0	4	0.00769127	0.00128188	0.00313995
	Blumeria	0	0	0	0	0	0	0	0	0	0	42	0.0807584	0.0134597	0.0329695
	Erysiphe	0	0	0	0	0	0	0	0	0	0	62	0.119215	0.0198691	0.0486692
	Golovinomyces	0	0	0	0	8	0.00953618	0	0	0	0	21	0.0403792	0.00831923	0.0161627
	Pilidium	0	0	0	0	2	0.00238405	0	0	0	0	0	0	0.000397341	0.000973283
	Mollisia	3	0.00762021	0	0	0	0	0	0	0	0	0	0	0.00127003	0.00311094
	Pezicula	0	0	0	0	0	0	0	0	0	0	16	0.0307651	0.00512751	0.0125598
	Articulospora	4	0.0101603	0	0	0	0	0	0	1	0.00148613	0	0	0.00194107	0.00407022
	Crocicreas	0	0	0	0	4	0.00476809	0	0	0	0	0	0	0.000794682	0.00194657
	Glarea	0	0	0	0	0	0	0	0	0	0	15	0.0288423	0.00480705	0.0117748
	Infundichalara	5	0.0127003	0	0	0	0	0	0	0	0	0	0	0.00211672	0.0051849
	Pragmopora	0	0	0	0	5	0.00596011	0	0	0	0	0	0	0.000993352	0.00243321
	Scytalidium	0	0	0	0	0	0	2	0.00523862	0	0	0	0	0.000873103	0.00213866
	Cadophora	0	0	0	0	4	0.00476809	0	0	0	0	0	0	0.000794682	0.00194657
	Cheirospora	0	0	0	0	0	0	7	0.0183352	0	0	0	0	0.00305586	0.0074853
	Microscypha	0	0	0	0	0	0	0	0	0	0	6	0.0115369	0.00192282	0.00470992
	Oidiodendron	0	0	0	0	0	0	0	0	0	0	23	0.0442248	0.0073708	0.0180547
	Lanzia	0	0	0	0	2	0.00238405	0	0	0	0	0	0	0.000397341	0.000973283
	Clarireedia	0	0	0	0	0	0	0	0	0	0	1	0.00192282	0.00032047	0.000784987
	Vibrissea	0	0	0	0	2	0.00238405	0	0	0	0	0	0	0.000397341	0.000973283
	Bettsia	0	0	0	0	0	0	0	0	0	0	8	0.0153825	0.00256376	0.0062799
	Connersia	0	0	0	0	0	0	0	0	0	0	25	0.0480705	0.00801174	0.0196247
	Leuconeurospora	85	0.215906	0	0	3	0.00357607	0	0	0	0	0	0	0.0365803	0.0878629
	Cleistothelebolus	1	0.00254007	0	0	0	0	0	0	0	0	0	0	0.000423345	0.00103698
	Thelebolus	13	0.0330209	0	0	29	0.0345687	0	0	2	0.00297225	29	0.0557617	0.0210539	0.0234264
	Chromelosporium	0	0	0	0	3	0.00357607	0	0	0	0	0	0	0.000596011	0.00145992
	Delastria	0	0	0	0	0	0	0	0	0	0	7	0.0134597	0.00224329	0.00549491
	Iodophanus	0	0	0	0	0	0	0	0	0	0	2	0.00384564	0.000640939	0.00156997
	Pachyphlodes	0	0	0	0	0	0	0	0	0	0	5	0.00961409	0.00160235	0.00392494
	Terfezia	2	0.00508014	0	0	0	0	0	0	0	0	0	0	0.00084669	0.00207396
	Pyronema	0	0	0	0	4	0.00476809	0	0	0	0	0	0	0.000794682	0.00194657
	Debaryomyces	618	1.56976	3129	9.17031	8924	10.6376	2715	7.11143	1280	1.90224	2294	4.41094	5.80038	3.78149
	Hyphopichia	3	0.00762021	0	0	0	0	0	0	0	0	0	0	0.00127003	0.00311094
	Meyerozyma	39	0.0990627	0	0	1	0.00119202	0	0	0	0	27	0.0519161	0.0253618	0.0415952
	Yamadazyma	0	0	0	0	0	0	0	0	0	0	17	0.0326879	0.00544798	0.0133448
	Yarrowia	1420	3.6069	2781	8.15041	4286	5.10901	3471	9.09162	27762	41.2579	1151	2.21316	11.5715	14.7778
	Starmera	4	0.0101603	2	0.00586149	763	0.909514	0	0	0	0	0	0	0.154256	0.370022
	Wickerhamomyces	0	0	1	0.00293075	0	0	0	0	0	0	0	0	0.000488458	0.00119647
	Dekkera	10	0.0254007	2	0.00586149	7	0.00834416	0	0	0	0	6	0.0115369	0.00852388	0.00944816
	Kregervanrija	0	0	0	0	0	0	0	0	4	0.00594451	0	0	0.000990751	0.00242684
	Ogataea	0	0	0	0	0	0	0	0	1	0.00148613	0	0	0.000247688	0.000606709
	Pichia	29	0.073662	36	0.105507	18003	21.46	1	0.00261931	0	0	19	0.0365335	3.61305	8.74327
	Issatchenkia	2229	5.66182	1313	3.84807	2371	2.82629	1	0.00261931	0	0	1	0.00192282	2.05679	2.42774
	Kazachstania	767	1.94823	280	0.820609	3811	4.5428	5	0.0130965	3	0.00445838	9	0.0173054	1.22442	1.79507
	Kluyveromyces	96	0.243847	1	0.00293075	113	0.134699	12	0.0314317	1	0.00148613	5	0.00961409	0.070668	0.0987242
	Saccharomyces	28	0.0711219	17	0.0498227	4	0.00476809	9	0.0235738	10	0.0148613	19	0.0365335	0.0334469	0.0243412
	Zygosaccharomyces	3	0.00762021	0	0	0	0	0	0	0	0	0	0	0.00127003	0.00311094
	Candida	21866	55.5412	25937	76.0148	34536	41.1677	29233	76.5703	27537	40.9235	23796	45.7554	55.9955	16.5903
	Kuraishia	0	0	0	0	0	0	0	0	224	0.332892	0	0	0.0554821	0.135903
	Hanseniaspora	1	0.00254007	1	0.00293075	7	0.00834416	0	0	830	1.23349	0	0	0.207883	0.50245
	Coniochaeta	0	0	0	0	6	0.00715214	0	0	0	0	0	0	0.00119202	0.00291985
	Coryneum	0	0	0	0	0	0	0	0	0	0	4	0.00769127	0.00128188	0.00313995
	Diaporthe	0	0	0	0	2	0.00238405	0	0	0	0	0	0	0.000397341	0.000973283
	Stenocarpella	1	0.00254007	0	0	0	0	2	0.00523862	0	0	0	0	0.00129645	0.00218222
	Harknessia	14	0.035561	0	0	13	0.0154963	0	0	3	0.00445838	0	0	0.00925261	0.0142192
	Cytospora	0	0	0	0	2	0.00238405	0	0	0	0	0	0	0.000397341	0.000973283
	Valsa	1	0.00254007	0	0	2	0.00238405	0	0	0	0	0	0	0.000820686	0.00127236
	Colletotrichum	0	0	0	0	0	0	0	0	1	0.00148613	4	0.00769127	0.00152957	0.00307658
	Gibellulopsis	103	0.261627	2	0.00586149	34	0.0405288	0	0	0	0	7	0.0134597	0.0535795	0.103036
	Lectera	0	0	0	0	0	0	0	0	0	0	5	0.00961409	0.00160235	0.00392494
	Plectosphaerella	34	0.0863624	0	0	10	0.0119202	0	0	0	0	0	0	0.0163804	0.034614
	Wallrothiella	10	0.0254007	2	0.00586149	0	0	0	0	0	0	0	0	0.00521036	0.0101653
	Claviceps	1	0.00254007	0	0	82	0.0977459	0	0	0	0	406	0.780664	0.146825	0.312938
	Paecilomyces	0	0	0	0	0	0	12	0.0314317	0	0	0	0	0.00523862	0.0128319
	Beauveria	0	0	0	0	0	0	0	0	0	0	14	0.0269195	0.00448658	0.0109898
	Lecanicillium	7	0.0177805	0	0	0	0	18	0.0471476	487	0.723744	112	0.215356	0.167338	0.284503
	Trichoderma	20	0.0508014	0	0	11	0.0131123	4	0.0104772	0	0	14	0.0269195	0.0168851	0.0193727
	Acremonium	41	0.104143	0	0	0	0	0	0	0	0	24	0.0461476	0.0250484	0.0429204
	Chlamydocillium	5	0.0127003	0	0	0	0	0	0	0	0	0	0	0.00211672	0.0051849
	Sarocladium	10	0.0254007	3	0.00879224	3	0.00357607	9	0.0235738	0	0	0	0	0.0102238	0.0115226
	Trichothecium	9	0.0228606	0	0	0	0	0	0	0	0	0	0	0.0038101	0.00933281
	Fusarium	71	0.180345	0	0	3	0.00357607	0	0	1	0.00148613	38	0.0730671	0.043079	0.0731345
	Fusicolla	31	0.0787422	0	0	36	0.0429128	0	0	126	0.187252	37	0.0711443	0.0633419	0.0694169
	Gibberella	0	0	0	0	4	0.00476809	0	0	0	0	6	0.0115369	0.0027175	0.00472284
	Purpureocillium	4	0.0101603	0	0	0	0	0	0	0	0	0	0	0.00169338	0.00414792
	Myrothecium	6	0.0152404	0	0	0	0	0	0	0	0	0	0	0.00254007	0.00622187
	Acaulium	0	0	0	0	6	0.00715214	0	0	11	0.0163474	0	0	0.00391659	0.00672833
	Lophotrichus	0	0	0	0	0	0	5	0.0130965	0	0	0	0	0.00218276	0.00534664
	Microascus	6	0.0152404	0	0	5	0.00596011	0	0	0	0	5	0.00961409	0.00513577	0.00635558
	Pithoascus	0	0	0	0	0	0	2	0.00523862	0	0	0	0	0.000873103	0.00213866
	Scedosporium	3	0.00762021	0	0	6	0.00715214	4	0.0104772	0	0	0	0	0.00420826	0.00474839
	Scopulariopsis	15	0.038101	0	0	1	0.00119202	0	0	3	0.00445838	55	0.105755	0.0249177	0.0422652
	Ophiostoma	0	0	0	0	0	0	0	0	2	0.00297225	0	0	0.000495376	0.00121342
	Phialemonium	0	0	0	0	0	0	0	0	0	0	2	0.00384564	0.000640939	0.00156997
	Arcopilus	0	0	0	0	2	0.00238405	0	0	0	0	0	0	0.000397341	0.000973283
	Botryotrichum	0	0	0	0	0	0	0	0	0	0	21	0.0403792	0.00672986	0.0164847
	Chaetomium	0	0	0	0	0	0	6	0.0157159	0	0	152	0.292268	0.0513307	0.118202
	Melanocarpus	0	0	0	0	5	0.00596011	0	0	0	0	0	0	0.000993352	0.00243321
	Thermothielavioides	1	0.00254007	0	0	4	0.00476809	0	0	0	0	0	0	0.00121803	0.00201421
	Podospora	34	0.0863624	0	0	87	0.103706	0	0	1	0.00148613	101	0.194205	0.0642932	0.0789042
	Schizothecium	0	0	0	0	11	0.0131123	0	0	5	0.00743064	102	0.196127	0.0361117	0.0785733
	Strattonia	4	0.0101603	0	0	0	0	0	0	0	0	0	0	0.00169338	0.00414792
	Pleurophragmium	0	0	0	0	2	0.00238405	0	0	0	0	0	0	0.000397341	0.000973283
	Nigrospora	10	0.0254007	0	0	0	0	0	0	0	0	0	0	0.00423345	0.0103698
	Seimatosporium	0	0	0	0	2	0.00238405	0	0	0	0	0	0	0.000397341	0.000973283
	Arthrinium	5	0.0127003	0	0	0	0	16	0.041909	0	0	50	0.0961409	0.025125	0.0384009
	Truncatella	2	0.00508014	0	0	53	0.0631772	1	0.00261931	0	0	0	0	0.0118128	0.0252459
	Monographella	0	0	0	0	0	0	0	0	0	0	8	0.0153825	0.00256376	0.0062799
	Microdochium	0	0	0	0	0	0	0	0	0	0	3	0.00576845	0.000961409	0.00235496
	Pestalotiopsis	0	0	0	0	1	0.00119202	0	0	0	0	0	0	0.00019867	0.000486641
	Annulohypoxylon	6	0.0152404	0	0	0	0	0	0	0	0	0	0	0.00254007	0.00622187
	Anthostomella	0	0	0	0	4	0.00476809	0	0	0	0	0	0	0.000794682	0.00194657
	Biscogniauxia	0	0	0	0	9	0.0107282	0	0	0	0	0	0	0.00178803	0.00437977
	Liberomyces	0	0	0	0	0	0	0	0	1	0.00148613	0	0	0.000247688	0.000606709
	Protomyces	6	0.0152404	0	0	2	0.00238405	0	0	0	0	0	0	0.00293741	0.00610219
	Saitoella	3	0.00762021	0	0	10	0.0119202	0	0	0	0	0	0	0.00325674	0.00522535
	Taphrina	9	0.0228606	2	0.00586149	22	0.0262245	7	0.0183352	3	0.00445838	77	0.148057	0.0376329	0.0548165
	Agaricus	0	0	0	0	3	0.00357607	0	0	0	0	0	0	0.000596011	0.00145992
	Tulostoma	0	0	0	0	0	0	0	0	0	0	17	0.0326879	0.00544798	0.0133448
	Agrocybe	0	0	0	0	1	0.00119202	0	0	0	0	42	0.0807584	0.0136584	0.0328756
	Conocybe	0	0	0	0	8	0.00953618	0	0	0	0	0	0	0.00158936	0.00389313
	Panaeolus	0	0	0	0	3	0.00357607	0	0	0	0	0	0	0.000596011	0.00145992
	Pholiotina	0	0	0	0	0	0	0	0	0	0	11	0.021151	0.00352517	0.00863486
	Gymnopilus	2	0.00508014	0	0	0	0	0	0	0	0	0	0	0.00084669	0.00207396
	Crepidotus	0	0	0	0	0	0	0	0	0	0	3	0.00576845	0.000961409	0.00235496
	Bovista	69	0.175265	0	0	21	0.0250325	0	0	0	0	11	0.021151	0.036908	0.0687292
	Holocotylon	0	0	0	0	0	0	0	0	0	0	2	0.00384564	0.000640939	0.00156997
	Lycoperdon	270	0.685819	3	0.00879224	1	0.00119202	1	0.00261931	0	0	6	0.0115369	0.118327	0.27805
	Tephrocybe	0	0	0	0	2	0.00238405	0	0	0	0	0	0	0.000397341	0.000973283
	Gymnopus	8	0.0203206	0	0	0	0	0	0	0	0	0	0	0.00338676	0.00829583
	Armillaria	2	0.00508014	0	0	0	0	2	0.00523862	0	0	0	0	0.00171979	0.00266476
	Pluteus	0	0	0	0	0	0	0	0	3	0.00445838	0	0	0.000743064	0.00182013
	Coprinellus	29	0.073662	0	0	16	0.0190724	2	0.00523862	4	0.00594451	15	0.0288423	0.0221266	0.0273751
	Coprinopsis	75	0.190505	3	0.00879224	0	0	0	0	2	0.00297225	32	0.0615302	0.0439666	0.0755856
	Psathyrella	23	0.0584216	0	0	0	0	0	0	0	0	0	0	0.00973693	0.0238505
	Schizophyllum	3	0.00762021	0	0	0	0	0	0	1	0.00148613	0	0	0.00151772	0.00304812
	Deconica	7	0.0177805	0	0	6	0.00715214	0	0	0	0	0	0	0.00415544	0.00726213
	Hypholoma	11	0.0279408	0	0	0	0	0	0	0	0	0	0	0.00465679	0.0114068
	Pholiota	15	0.038101	10	0.0293075	33	0.0393368	10	0.0261931	4	0.00594451	0	0	0.0231471	0.0165207
	Arrhenia	0	0	0	0	0	0	0	0	4	0.00594451	0	0	0.000990751	0.00242684
	Baeospora	2	0.00508014	0	0	0	0	0	0	0	0	0	0	0.00084669	0.00207396
	Clitocybe	33	0.0838223	0	0	0	0	0	0	0	0	0	0	0.0139704	0.0342203
	Cystodermella	0	0	0	0	0	0	10	0.0261931	0	0	0	0	0.00436552	0.0106933
	Lepista	4	0.0101603	0	0	0	0	0	0	0	0	0	0	0.00169338	0.00414792
	Mycena	6	0.0152404	0	0	0	0	0	0	0	0	0	0	0.00254007	0.00622187
	Paralepista	0	0	0	0	0	0	7	0.0183352	0	0	0	0	0.00305586	0.0074853
	Pisolithus	0	0	0	0	20	0.0238405	0	0	0	0	0	0	0.00397341	0.00973283
	Sistotrema	0	0	0	0	4	0.00476809	14	0.0366703	0	0	0	0	0.0069064	0.0147055
	Ceratobasidium	3	0.00762021	0	0	0	0	0	0	0	0	0	0	0.00127003	0.00311094
	Limonomyces	0	0	0	0	0	0	0	0	0	0	11	0.021151	0.00352517	0.00863486
	Vuilleminia	0	0	0	0	0	0	5	0.0130965	0	0	0	0	0.00218276	0.00534664
	Trichaptum	0	0	0	0	0	0	0	0	2	0.00297225	0	0	0.000495376	0.00121342
	Xylodon	0	0	0	0	0	0	0	0	3	0.00445838	0	0	0.000743064	0.00182013
	Pilatoporus	0	0	0	0	0	0	0	0	0	0	8	0.0153825	0.00256376	0.0062799
	Ganoderma	0	0	0	0	0	0	0	0	0	0	18	0.0346107	0.00576845	0.0141298
	Hyphoderma	1	0.00254007	0	0	4	0.00476809	0	0	0	0	0	0	0.00121803	0.00201421
	Irpex	0	0	0	0	0	0	4	0.0104772	0	0	0	0	0.00174621	0.00427731
	Phlebia	1	0.00254007	0	0	0	0	0	0	0	0	0	0	0.000423345	0.00103698
	Phlebiopsis	0	0	1	0.00293075	0	0	0	0	0	0	0	0	0.000488458	0.00119647
	Coriolopsis	0	0	0	0	0	0	0	0	0	0	39	0.0749899	0.0124983	0.0306145
	Trametes	0	0	0	0	0	0	0	0	0	0	4	0.00769127	0.00128188	0.00313995
	Steccherinum	0	0	0	0	0	0	0	0	0	0	8	0.0153825	0.00256376	0.0062799
	Peniophora	34	0.0863624	0	0	0	0	0	0	0	0	9	0.0173054	0.017278	0.0345449
	Russula	2	0.00508014	0	0	0	0	0	0	0	0	0	0	0.00084669	0.00207396
	Tomentella	0	0	0	0	0	0	0	0	0	0	5	0.00961409	0.00160235	0.00392494
	Sistotremastrum	0	0	0	0	0	0	6	0.0157159	0	0	4	0.00769127	0.00390119	0.00655482
	Pseudobensingtonia	0	0	0	0	0	0	0	0	0	0	8	0.0153825	0.00256376	0.0062799
	Bensingtonia	45	0.114303	0	0	1	0.00119202	0	0	0	0	8	0.0153825	0.0218129	0.0457131
	Kondoa	3	0.00762021	0	0	2	0.00238405	0	0	0	0	19	0.0365335	0.0077563	0.0144048
	Cystobasidium	298	0.756941	2	0.00586149	14	0.0166883	8	0.0209545	0	0	37	0.0711443	0.145265	0.30072
	Buckleyzyma	0	0	0	0	0	0	0	0	2	0.00297225	27	0.0519161	0.00914806	0.0209857
	Symmetrospora	7	0.0177805	0	0	2	0.00238405	19	0.0497669	0	0	351	0.674909	0.12414	0.270494
	Erythrobasidium	0	0	0	0	0	0	0	0	0	0	23	0.0442248	0.0073708	0.0180547
	Sakaguchia	3	0.00762021	0	0	0	0	0	0	0	0	0	0	0.00127003	0.00311094
	Meira	0	0	0	0	0	0	5	0.0130965	0	0	0	0	0.00218276	0.00534664
	Microstroma	0	0	0	0	0	0	0	0	0	0	3	0.00576845	0.000961409	0.00235496
	Malassezia	4	0.0101603	8	0.023446	34	0.0405288	10	0.0261931	0	0	82	0.157671	0.0429999	0.0578755
	Leucosporidium	10	0.0254007	0	0	1	0.00119202	0	0	0	0	6	0.0115369	0.00635494	0.0103673
	Microbotryum	0	0	0	0	0	0	0	0	0	0	12	0.0230738	0.00384564	0.00941985
	Colacogloea	3	0.00762021	0	0	1	0.00119202	0	0	0	0	0	0	0.00146871	0.0030511
	Curvibasidium	0	0	0	0	0	0	0	0	0	0	13	0.0249966	0.00416611	0.0102048
	Rhodosporidiobolus	9	0.0228606	0	0	0	0	0	0	0	0	0	0	0.0038101	0.00933281
	Rhodotorula	223	0.566436	7	0.0205152	4	0.00476809	340	0.890565	2185	3.24719	8440	16.2286	3.49301	6.35325
	Sporobolomyces	16	0.0406411	0	0	1	0.00119202	13	0.034051	6	0.00891676	28	0.0538389	0.0231066	0.0227474
	Puccinia	6	0.0152404	0	0	20	0.0238405	6	0.0157159	0	0	21	0.0403792	0.0158627	0.0152863
	Phyllozyma	0	0	0	0	0	0	0	0	0	0	4	0.00769127	0.00128188	0.00313995
	Cystofilobasidium	0	0	0	0	0	0	3	0.00785793	0	0	0	0	0.00130965	0.00320799
	Krasilnikovozyma	0	0	0	0	0	0	0	0	0	0	3	0.00576845	0.000961409	0.00235496
	Tausonia	0	0	1	0.00293075	103	0.122778	76	0.199068	16	0.023778	0	0	0.0580924	0.0836995
	Filobasidium	72	0.182885	2	0.00586149	39	0.0464889	99	0.259312	63	0.093626	1091	2.09779	0.447661	0.813632
	Naganishia	880	2.23526	0	0	20	0.0238405	134	0.350987	0	0	0	0	0.435015	0.892718
	Solicoccozyma	26	0.0660418	1	0.00293075	0	0	0	0	0	0	0	0	0.0114954	0.0267479
	Holtermanniella	11	0.0279408	3	0.00879224	3	0.00357607	347	0.9089	115	0.170905	55	0.105755	0.204312	0.351256
	Bullera	3	0.00762021	1	0.00293075	0	0	0	0	1	0.00148613	0	0	0.00200618	0.00299055
	Genolevuria	0	0	0	0	0	0	0	0	0	0	46	0.0884496	0.0147416	0.0361094
	Dioszegia	0	0	3	0.00879224	0	0	0	0	2	0.00297225	30	0.0576845	0.0115748	0.0228464
	Vishniacozyma	38	0.0965226	14	0.0410305	11	0.0131123	71	0.185971	1069	1.58867	135	0.25958	0.364148	0.606859
	Gelidatrema	11	0.0279408	0	0	7	0.00834416	0	0	2	0.00297225	90	0.173054	0.0353851	0.0682555
	Papiliotrema	4	0.0101603	0	0	7	0.00834416	72	0.18859	7	0.0104029	93	0.178822	0.0660533	0.091265
	Bulleromyces	0	0	0	0	0	0	0	0	0	0	5	0.00961409	0.00160235	0.00392494
	Cryptococcus	6	0.0152404	0	0	14	0.0166883	26	0.068102	10	0.0148613	0	0	0.0191487	0.0251773
	Saitozyma	6	0.0152404	0	0	0	0	0	0	2	0.00297225	37	0.0711443	0.0148928	0.0281845
	Apiotrichum	188	0.477533	13	0.0380997	6	0.00715214	40	0.104772	0	0	1344	2.58427	0.535304	1.01977
	Cutaneotrichosporon	143	0.36323	1	0.00293075	10	0.0119202	698	1.82828	905	1.34494	434	0.834503	0.730968	0.744859
	Effuseotrichosporon	15	0.038101	0	0	0	0	0	0	0	0	0	0	0.00635017	0.0155547
	Trichosporon	4387	11.1433	385	1.12834	750	0.894017	61	0.159778	2099	3.11938	51	0.0980637	2.75714	4.25205
	Urocystis	0	0	0	0	15	0.0178803	0	0	0	0	130	0.249966	0.0446411	0.100842
	Pseudozyma	14	0.035561	0	0	0	0	0	0	0	0	0	0	0.00592683	0.0145177
	Ustilago	1	0.00254007	7	0.0205152	43	0.051257	3	0.00785793	2	0.00297225	896	1.72285	0.301331	0.696637
	Wallemia	427	1.08461	9	0.0263767	74	0.0882097	3	0.00785793	10	0.0148613	136	0.261503	0.247236	0.421133
	Rhizophlyctis	2	0.00508014	0	0	0	0	0	0	0	0	0	0	0.00084669	0.00207396
	Mortierella	3	0.00762021	0	0	1	0.00119202	0	0	0	0	0	0	0.00146871	0.0030511
	Absidia	0	0	0	0	0	0	0	0	1	0.00148613	0	0	0.000247688	0.000606709
	Lichtheimia	16	0.0406411	0	0	3	0.00357607	3	0.00785793	0	0	0	0	0.00867919	0.0159641
	Mucor	15	0.038101	8	0.023446	28	0.0333766	3	0.00785793	0	0	29	0.0557617	0.0264239	0.0204802
	Pilobolus	0	0	11	0.0322382	0	0	11	0.0288124	15	0.0222919	0	0	0.0138904	0.0155481
	Rhizopus	8	0.0203206	0	0	3	0.00357607	0	0	1	0.00148613	0	0	0.00423046	0.00800676
	Umbelopsis	2	0.00508014	0	0	0	0	0	0	3	0.00445838	0	0	0.00158975	0.00247067
	WTI	1431	3.63484	67	0.19636	7805	9.30374	133	0.348368	332	0.493394	2163	4.15906	3.02263	3.53992
	Total	39369	100	34121	100	83891	100	38178	100	67289	100	52007	100	100	0

[truncated: 2 more sheets: X.11 - V3-V4 Species, X.12 - ITS Species]
