# Supplementary material for: Serra da Estrela PDO Cheese Microbiome as Revealed by Next Generation Sequencing
Source: Microorganisms. 2021 Sep 22;9(10):2007. doi: 10.3390/microorganisms9102007 (PMC8537266; doi:10.3390/microorganisms9102007)
Supplement: Supplementary file 1 [file microorganisms-09-02007-s001.zip › Table S4 - Cardoon frequency tables.xlsx]

## Sheet: 4.1 - V3-V4 Phylum
	#OTU ID	Comercial S1	%	Comercial S4	%	3M S1	%	3M S4	%	6M S1	%	6M S4	%	% Mean	SD
	Abditibacteriota	0	0	87	0.138712	0	0	12	0.0105505	4	0.00982873	6	0.00738825	0.0277465	0.0545605
	Acidobacteriota	1	0.0026304	166	0.264668	0	0	94	0.0826454	4	0.00982873	100	0.123138	0.0804851	0.103227
	Actinobacteriota	791	2.08065	5783	9.22034	125	0.312359	9177	8.06847	1183	2.90685	5910	7.27743	4.97768	3.66847
	Armatimonadota	0	0	3	0.00478316	0	0	4	0.00351682	0	0	5	0.00615688	0.00240948	0.00276841
	Bacteroidota	455	1.19683	961	1.53221	28	0.0699685	365	0.32091	417	1.02465	360	0.443295	0.764643	0.570312
	Bdellovibrionota	0	0	4	0.00637755	0	0	12	0.0105505	0	0	10	0.0123138	0.00487363	0.00567628
	Chloroflexi	2	0.0052608	123	0.19611	1	0.00249888	174	0.152982	21	0.0516009	96	0.118212	0.0877773	0.080379
	Cyanobacteria	6	0.0157824	4930	7.86033	0	0	2360	2.07493	17	0.0417721	491	0.604605	1.76624	3.08999
	Deinococcota	7	0.0184128	406	0.647321	0	0	1240	1.09022	15	0.0368578	198	0.243812	0.339437	0.442139
	Elusimicrobiota	0	0	0	0	0	0	0	0	0	0	2	0.00246275	0.000410458	0.00100541
	Fibrobacterota	0	0	0	0	0	0	2	0.00175841	0	0	0	0	0.000293069	0.000717869
	Firmicutes	9077	23.8762	13026	20.7685	636	1.58928	13610	11.966	741	1.82077	14431	17.77	12.9651	9.56697
	Gemmatimonadota	0	0	129	0.205676	0	0	30	0.0263762	0	0	24	0.029553	0.0436009	0.0805798
	Myxococcota	0	0	10	0.0159439	0	0	62	0.0545108	4	0.00982873	38	0.0467923	0.0211793	0.0237503
	Nitrospirota	0	0	0	0	0	0	1	0.000879206	0	0	1	0.00123138	0.000351764	0.000556213
	Patescibacteria	2	0.0052608	19	0.0302934	0	0	34	0.029893	19	0.0466865	14	0.0172393	0.0215622	0.0174712
	Planctomycetota	0	0	415	0.661671	1	0.00249888	418	0.367508	12	0.0294862	152	0.187169	0.208056	0.264218
	Proteobacteria	24863	65.3997	29364	46.8176	37404	93.4679	59265	52.1061	32704	80.3597	26035	32.0589	61.7017	22.6416
	Sumerlaeota	0	0	0	0	0	0	2	0.00175841	0	0	0	0	0.000293069	0.000717869
	Verrucomicrobiota	1	0.0026304	60	0.0956633	3	0.00749663	126	0.11078	6	0.0147431	49	0.0603374	0.0486085	0.0472611
	WTI	2812	7.39669	7234	11.5338	1820	4.54795	26751	23.5196	5550	13.6374	33288	40.99	16.9376	13.4645
	Total	38017	100	62720	100	40018	100	113739	100	40697	100	81210	100	100	0

## Sheet: 4.2 - ITS Phylum
	#OTU ID	Comercial S1	%	Comercial S4	%	3M S1	%	3M S4	%	6M S1	%	6M S4	%	% Mean	SD
	Ascomycota	37347	46.6563	18805	80.5077	10814	15.3464	15859	56.2097	29775	36.0237	7062	79.9592	52.4505	25.4488
	Basidiomycota	6011	7.50934	3594	15.3866	21343	30.2884	560	1.98483	21983	26.5964	369	4.17799	14.3239	11.9016
	Chytridiomycota	0	0	12	0.0513743	0	0	0	0	5	0.00604931	0	0	0.0095706	0.020622
	Mortierellomycota	0	0	1	0.00428119	2	0.00283825	4	0.0141774	0	0	7	0.0792572	0.016759	0.0310609
	Mucoromycota	12640	15.7907	713	3.05249	36013	51.1069	11402	40.4126	9914	11.9946	1182	13.3832	22.6234	18.7394
	Neocallimastigomycota	2	0.00249853	0	0	0	0	0	0	0	0	0	0	0.000416422	0.00102002
	Zoopagomycota	6	0.0074956	0	0	0	0	0	0	0	0	0	0	0.00124927	0.00306006
	WTI	24041	30.0336	233	0.997517	2294	3.25547	389	1.37875	20977	25.3793	212	2.40036	10.5742	13.3754
	Total	80047	100	23358	100	70466	100	28214	100	82654	100	8832	100	100	0

## Sheet: 4.3 - V3-V4 Class
	#OTU ID	Comercial S1	%	Comercial S4	%	3M S1	%	3M S4	%	6M S1	%	6M S4	%	% Mean	SD
	Abditibacteria	0	0	87	0.138712	0	0	12	0.0105505	4	0.00982873	6	0.00738825	0.0277465	0.0545605
	Acidobacteriae	0	0	34	0.0542092	0	0	18	0.0158257	0	0	69	0.0849649	0.0258333	0.0357882
	Blastocatellia	0	0	103	0.164222	0	0	64	0.0562692	2	0.00491437	8	0.009851	0.0392094	0.0648567
	Thermoanaerobaculia	0	0	9	0.0143495	0	0	0	0	0	0	4	0.0049255	0.0032125	0.00580082
	Vicinamibacteria	1	0.0026304	20	0.0318878	0	0	12	0.0105505	2	0.00491437	19	0.0233961	0.0122299	0.0127214
	Acidimicrobiia	0	0	72	0.114796	0	0	136	0.119572	7	0.0172003	44	0.0541805	0.0509581	0.0550028
	Actinobacteria	731	1.92282	5450	8.68941	125	0.312359	8718	7.66492	1153	2.83313	5693	7.01022	4.73881	3.47803
	Coriobacteriia	57	0.149933	19	0.0302934	0	0	0	0	0	0	6	0.00738825	0.0312691	0.0593053
	Rubrobacteria	0	0	167	0.266263	0	0	16	0.0140673	0	0	1	0.00123138	0.0469269	0.107594
	Thermoleophilia	3	0.00789121	75	0.119579	0	0	307	0.269916	23	0.0565152	164	0.201946	0.109308	0.10909
	Chthonomonadetes	0	0	0	0	0	0	4	0.00351682	0	0	4	0.0049255	0.00140705	0.00222485
	Fimbriimonadia	0	0	3	0.00478316	0	0	0	0	0	0	1	0.00123138	0.00100242	0.00191655
	Bacteroidia	455	1.19683	958	1.52742	28	0.0699685	363	0.319152	417	1.02465	359	0.442064	0.763348	0.569439
	Rhodothermia	0	0	3	0.00478316	0	0	2	0.00175841	0	0	1	0.00123138	0.00129549	0.0018664
	Bdellovibrionia	0	0	3	0.00478316	0	0	10	0.00879206	0	0	5	0.00615688	0.00328868	0.00382605
	Oligoflexia	0	0	1	0.00159439	0	0	2	0.00175841	0	0	5	0.00615688	0.00158495	0.00238616
	Anaerolineae	0	0	5	0.00797194	0	0	11	0.00967126	0	0	6	0.00738825	0.00417191	0.00463125
	Chloroflexia	2	0.0052608	106	0.169005	1	0.00249888	98	0.0861622	7	0.0172003	43	0.0529491	0.0555127	0.064234
	Dehalococcoidia	0	0	0	0	0	0	3	0.00263762	0	0	0	0	0.000439603	0.0010768
	Ktedonobacteria	0	0	1	0.00159439	0	0	15	0.0131881	0	0	9	0.0110824	0.00431081	0.00612843
	Cyanobacteriia	6	0.0157824	4929	7.85874	0	0	2358	2.07317	17	0.0417721	488	0.600911	1.76506	3.0896
	Sericytochromatia	0	0	0	0	0	0	2	0.00175841	0	0	3	0.00369413	0.000908756	0.00153516
	Vampirivibrionia	0	0	1	0.00159439	0	0	0	0	0	0	0	0	0.000265731	0.000650906
	Deinococci	7	0.0184128	406	0.647321	0	0	1240	1.09022	15	0.0368578	198	0.243812	0.339437	0.442139
	Fibrobacteria	0	0	0	0	0	0	2	0.00175841	0	0	0	0	0.000293069	0.000717869
	Bacilli	8866	23.3211	12603	20.0941	636	1.58928	13460	11.8341	676	1.66106	14027	17.2725	12.6287	9.3211
	Clostridia	206	0.541863	396	0.631378	0	0	149	0.131002	63	0.154803	388	0.477774	0.322803	0.259397
	Desulfitobacteriia	0	0	0	0	0	0	0	0	0	0	2	0.00246275	0.000410458	0.00100541
	Limnochordia	0	0	0	0	0	0	1	0.000879206	0	0	3	0.00369413	0.000762222	0.00147876
	Negativicutes	5	0.013152	27	0.0430485	0	0	0	0	0	0	11	0.0135451	0.0116243	0.0167265
	Symbiobacteriia	0	0	0	0	0	0	0	0	2	0.00491437	0	0	0.000819061	0.00200628
	Gemmatimonadetes	0	0	83	0.132334	0	0	26	0.0228594	0	0	21	0.0258589	0.0301754	0.0514592
	Longimicrobia	0	0	46	0.0733418	0	0	4	0.00351682	0	0	3	0.00369413	0.0134255	0.0294061
	Myxococcia	0	0	5	0.00797194	0	0	38	0.0334098	2	0.00491437	12	0.0147765	0.0101788	0.012654
	Polyangia	0	0	5	0.00797194	0	0	24	0.0211009	2	0.00491437	26	0.0320158	0.0110005	0.0128988
	Nitrospiria	0	0	0	0	0	0	1	0.000879206	0	0	1	0.00123138	0.000351764	0.000556213
	Saccharimonadia	2	0.0052608	19	0.0302934	0	0	34	0.029893	19	0.0466865	14	0.0172393	0.0215622	0.0174712
	Phycisphaerae	0	0	151	0.240753	0	0	29	0.025497	4	0.00982873	26	0.0320158	0.051349	0.0937157
	Planctomycetes	0	0	264	0.420918	1	0.00249888	389	0.342011	8	0.0196575	126	0.155153	0.156707	0.185077
	Alphaproteobacteria	1935	5.08983	5690	9.07207	26	0.0649708	7362	6.47271	3146	7.7303	9576	11.7917	6.70359	3.98198
	Gammaproteobacteria	22928	60.3099	23674	37.7455	37378	93.403	51903	45.6334	29558	72.6294	16459	20.2672	54.9981	26.0983
	Sumerlaeia	0	0	0	0	0	0	2	0.00175841	0	0	0	0	0.000293069	0.000717869
	Chlamydiae	0	0	0	0	0	0	6	0.00527524	0	0	4	0.0049255	0.00170012	0.00263614
	Verrucomicrobiae	1	0.0026304	60	0.0956633	3	0.00749663	120	0.105505	6	0.0147431	45	0.0554119	0.0469083	0.0456756
	WTI	2812	7.39669	7245	11.5513	1820	4.54795	26798	23.561	5564	13.6718	33330	41.0417	16.9617	13.484
	Total	38017	100	62720	100	40018	100	113739	100	40697	100	81210	100	100	0

## Sheet: 4.4 - ITS Class
	#OTU ID	Comercial S1	%	Comercial S4	%	3M S1	%	3M S4	%	6M S1	%	6M S4	%	% Mean	SD
	Arthoniomycetes	2	0.00249853	0	0	0	0	0	0	1	0.00120986	1	0.0113225	0.00250514	0.00443284
	Dothideomycetes	7544	9.42446	14056	60.1764	8253	11.712	10088	35.7553	25404	30.7354	3120	35.3261	30.5216	18.5947
	Eurotiomycetes	427	0.533437	682	2.91977	237	0.336332	4141	14.6771	2806	3.39488	2867	32.4615	9.05384	12.6316
	Lecanoromycetes	2	0.00249853	106	0.453806	0	0	2	0.00708868	4	0.00483945	11	0.124547	0.0987966	0.180536
	Leotiomycetes	24	0.0299824	29	0.124154	12	0.0170295	3	0.010633	30	0.0362959	32	0.362319	0.0967357	0.1365
	Pezizomycetes	0	0	60	0.256871	4	0.0056765	5	0.0177217	64	0.0774312	17	0.192482	0.0916971	0.108558
	Saccharomycetes	23785	29.7138	1663	7.11962	1943	2.75736	1503	5.32714	817	0.988458	567	6.41984	8.72103	10.5398
	Sordariomycetes	5241	6.5474	1823	7.80461	362	0.513723	79	0.280003	418	0.505723	136	1.53986	2.86522	3.39095
	Taphrinomycetes	2	0.00249853	2	0.00856238	1	0.00141912	3	0.010633	15	0.0181479	5	0.0566123	0.0163122	0.0206514
	Xylonomycetes	277	0.346047	370	1.58404	2	0.00283825	34	0.120508	187	0.226244	278	3.14764	0.904554	1.2404
	Agaricomycetes	54	0.0674604	57	0.244028	0	0	5	0.0177217	34	0.0411353	59	0.668025	0.173062	0.257939
	Agaricostilbomycetes	29	0.0362287	19	0.0813426	0	0	0	0	12	0.0145184	2	0.0226449	0.0257891	0.030536
	Cystobasidiomycetes	34	0.042475	65	0.278277	0	0	1	0.00354434	27	0.0326663	9	0.101902	0.0764775	0.105464
	Exobasidiomycetes	1	0.00124927	4	0.0171248	0	0	6	0.021266	3	0.00362959	6	0.0679348	0.0185341	0.0257461
	Malasseziomycetes	3	0.0037478	5	0.0214059	1	0.00141912	0	0	2	0.00241973	1	0.0113225	0.00671918	0.00821515
	Microbotryomycetes	1462	1.82643	1328	5.68542	12587	17.8625	132	0.467853	5591	6.76434	65	0.73596	5.55709	6.57205
	Moniliellomycetes	0	0	0	0	0	0	2	0.00708868	0	0	8	0.0905797	0.0162781	0.0365105
	Pucciniomycetes	11	0.0137419	18	0.0770614	0	0	1	0.00354434	12	0.0145184	5	0.0566123	0.0275797	0.0315967
	Tremellomycetes	3991	4.98582	1802	7.7147	8744	12.4088	357	1.26533	16145	19.5332	115	1.30208	7.86833	7.09554
	Ustilaginomycetes	395	0.49346	82	0.351057	8	0.011353	3	0.010633	34	0.0411353	18	0.203804	0.185241	0.202153
	Wallemiomycetes	29	0.0362287	214	0.916174	3	0.00425737	53	0.18785	123	0.148813	81	0.91712	0.368407	0.430094
	Chytridiomycetes	0	0	0	0	0	0	0	0	2	0.00241973	0	0	0.000403288	0.000987849
	Rhizophlyctidomycetes	0	0	3	0.0128436	0	0	0	0	1	0.00120986	0	0	0.00234224	0.00516729
	Spizellomycetes	0	0	9	0.0385307	0	0	0	0	0	0	0	0	0.00642178	0.0157301
	Mortierellomycetes	0	0	1	0.00428119	2	0.00283825	2	0.00708868	0	0	5	0.0566123	0.0118034	0.0221164
	Mucoromycetes	12640	15.7907	713	3.05249	36013	51.1069	11402	40.4126	9912	11.9922	1182	13.3832	22.623	18.7397
	Umbelopsidomycetes	0	0	0	0	0	0	0	0	2	0.00241973	0	0	0.000403288	0.000987849
	Neocallimastigomycetes	2	0.00249853	0	0	0	0	0	0	0	0	0	0	0.000416422	0.00102002
	Zoopagomycetes	6	0.0074956	0	0	0	0	0	0	0	0	0	0	0.00124927	0.00306006
	WTI	24086	30.0898	247	1.05745	2294	3.25547	392	1.38938	21008	25.4168	242	2.74004	10.6582	13.3491
	Total	80047	100	23358	100	70466	100	28214	100	82654	100	8832	100	100	0

## Sheet: 4.5 - V3-V4 Order
	#OTU ID	Comercial S1	%	Comercial S4	%	3M S1	%	3M S4	%	6M S1	%	6M S4	%	% Mean	SD
	Abditibacteriales	0	0	87	0.138712	0	0	12	0.0105505	4	0.00982873	6	0.00738825	0.0277465	0.0545605
	Acidobacteriales	0	0	0	0	0	0	3	0.00263762	0	0	34	0.0418668	0.0074174	0.0169096
	Blastocatellales	0	0	74	0.117985	0	0	34	0.029893	2	0.00491437	8	0.009851	0.0271072	0.0458833
	Pyrinomonadales	0	0	29	0.0462372	0	0	30	0.0263762	0	0	0	0	0.0121022	0.0197727
	Thermoanaerobaculales	0	0	9	0.0143495	0	0	0	0	0	0	4	0.0049255	0.0032125	0.00580082
	Vicinamibacterales	1	0.0026304	20	0.0318878	0	0	10	0.00879206	2	0.00491437	18	0.0221648	0.0117316	0.0125754
	Acidimicrobiales	0	0	3	0.00478316	0	0	16	0.0140673	3	0.00737155	1	0.00123138	0.00457556	0.00549561
	Microtrichales	0	0	36	0.057398	0	0	82	0.0720949	2	0.00491437	20	0.0246275	0.0265058	0.031329
	Actinomycetales	7	0.0184128	1	0.00159439	2	0.00499775	0	0	0	0	15	0.0184706	0.00724593	0.00886222
	Bifidobacteriales	5	0.013152	34	0.0542092	2	0.00499775	79	0.0694573	5	0.0122859	31	0.0381726	0.0320458	0.0261052
	Corynebacteriales	61	0.160455	417	0.66486	0	0	108	0.0949542	45	0.110573	180	0.221648	0.208748	0.235244
	Frankiales	5	0.013152	289	0.460778	0	0	1233	1.08406	40	0.0982873	313	0.385421	0.340283	0.412585
	Glycomycetales	0	0	0	0	0	0	1	0.000879206	0	0	1	0.00123138	0.000351764	0.000556213
	Kineosporiales	2	0.0052608	53	0.0845026	0	0	53	0.0465979	9	0.0221147	27	0.0332471	0.0319538	0.0310092
	Micrococcales	629	1.65452	3792	6.04592	117	0.292368	5155	4.53231	853	2.09598	4090	5.03633	3.27624	2.24825
	Micromonosporales	1	0.0026304	45	0.0717474	0	0	45	0.0395643	19	0.0466865	56	0.068957	0.0382643	0.0312081
	Propionibacteriales	13	0.0341952	561	0.894452	3	0.00749663	1637	1.43926	165	0.405435	639	0.786849	0.594615	0.554048
	Pseudonocardiales	5	0.013152	127	0.202487	0	0	89	0.0782493	6	0.0147431	60	0.0738825	0.0637524	0.0756132
	Streptomycetales	3	0.00789121	40	0.0637755	0	0	164	0.14419	6	0.0147431	219	0.269671	0.0833785	0.10597
	Streptosporangiales	0	0	2	0.00318878	1	0.00249888	89	0.0782493	5	0.0122859	49	0.0603374	0.0260934	0.0341928
	Coriobacteriales	57	0.149933	19	0.0302934	0	0	0	0	0	0	6	0.00738825	0.0312691	0.0593053
	Rubrobacterales	0	0	167	0.266263	0	0	16	0.0140673	0	0	1	0.00123138	0.0469269	0.107594
	Gaiellales	2	0.0052608	5	0.00797194	0	0	68	0.059786	4	0.00982873	30	0.0369413	0.0199648	0.0233893
	Solirubrobacterales	1	0.0026304	70	0.111607	0	0	238	0.209251	19	0.0466865	132	0.162542	0.0887861	0.086661
	Chthonomonadales	0	0	0	0	0	0	4	0.00351682	0	0	4	0.0049255	0.00140705	0.00222485
	Fimbriimonadales	0	0	3	0.00478316	0	0	0	0	0	0	1	0.00123138	0.00100242	0.00191655
	Bacteroidales	9	0.0236736	19	0.0302934	1	0.00249888	0	0	1	0.00245718	0	0	0.00982051	0.0135037
	Chitinophagales	4	0.0105216	86	0.137117	0	0	80	0.0703365	30	0.0737155	77	0.0948159	0.0644178	0.0517401
	Cytophagales	28	0.0736513	381	0.607462	0	0	189	0.16617	147	0.361206	106	0.130526	0.223169	0.223932
	Flavobacteriales	259	0.681274	269	0.42889	2	0.00499775	36	0.0316514	40	0.0982873	82	0.100973	0.224346	0.270916
	Sphingobacteriales	155	0.407712	203	0.323661	25	0.0624719	58	0.0509939	199	0.48898	94	0.115749	0.241595	0.189621
	Rhodothermales	0	0	3	0.00478316	0	0	2	0.00175841	0	0	1	0.00123138	0.00129549	0.0018664
	Bacteriovoracales	0	0	2	0.00318878	0	0	8	0.00703365	0	0	3	0.00369413	0.00231942	0.00286387
	Bdellovibrionales	0	0	1	0.00159439	0	0	2	0.00175841	0	0	2	0.00246275	0.000969258	0.00110113
	Oligoflexales	0	0	1	0.00159439	0	0	2	0.00175841	0	0	5	0.00615688	0.00158495	0.00238616
	Caldilineales	0	0	5	0.00797194	0	0	11	0.00967126	0	0	6	0.00738825	0.00417191	0.00463125
	Chloroflexales	0	0	22	0.0350765	0	0	1	0.000879206	0	0	16	0.019702	0.00927629	0.0148527
	Thermomicrobiales	2	0.0052608	84	0.133929	1	0.00249888	97	0.085283	7	0.0172003	27	0.0332471	0.0462364	0.0525706
	Ktedonobacterales	0	0	1	0.00159439	0	0	15	0.0131881	0	0	9	0.0110824	0.00431081	0.00612843
	Cyanobacteriales	6	0.0157824	4917	7.8396	0	0	2348	2.06438	17	0.0417721	481	0.592292	1.75897	3.08253
	Leptolyngbyales	0	0	0	0	0	0	10	0.00879206	0	0	3	0.00369413	0.00208103	0.00360452
	Oxyphotobacteria_Incertae_Sedis	0	0	10	0.0159439	0	0	0	0	0	0	2	0.00246275	0.00306777	0.00638443
	Phormidesmiales	0	0	2	0.00318878	0	0	0	0	0	0	2	0.00246275	0.000941921	0.00147717
	Sericytochromatia	0	0	0	0	0	0	2	0.00175841	0	0	3	0.00369413	0.000908756	0.00153516
	Gastranaerophilales	0	0	1	0.00159439	0	0	0	0	0	0	0	0	0.000265731	0.000650906
	Deinococcales	7	0.0184128	406	0.647321	0	0	1240	1.09022	15	0.0368578	198	0.243812	0.339437	0.442139
	Fibrobacterales	0	0	0	0	0	0	2	0.00175841	0	0	0	0	0.000293069	0.000717869
	Alicyclobacillales	0	0	11	0.0175383	0	0	15	0.0131881	2	0.00491437	113	0.139145	0.029131	0.0543607
	Aneurinibacillales	0	0	2	0.00318878	0	0	11	0.00967126	2	0.00491437	20	0.0246275	0.00706699	0.0093243
	Bacillales	101	0.265671	3060	4.87883	4	0.0099955	730	0.64182	67	0.164631	1021	1.25723	1.20303	1.85524
	Brevibacillales	0	0	0	0	0	0	3	0.00263762	0	0	10	0.0123138	0.0024919	0.00492602
	Desulfuribacillales	0	0	0	0	0	0	0	0	0	0	6	0.00738825	0.00123138	0.00301624
	Entomoplasmatales	0	0	2	0.00318878	0	0	0	0	0	0	0	0	0.000531463	0.00130181
	Erysipelotrichales	36	0.0946945	53	0.0845026	0	0	2	0.00175841	0	0	3	0.00369413	0.0307749	0.0456988
	Exiguobacterales	0	0	29	0.0462372	0	0	25	0.0219801	3	0.00737155	6	0.00738825	0.0138295	0.0177899
	Lactobacillales	8686	22.8477	9136	14.5663	143	0.357339	9507	8.35861	504	1.23842	12302	15.1484	10.4195	8.76133
	Paenibacillales	6	0.0157824	23	0.0366709	180	0.449798	69	0.0606652	6	0.0147431	154	0.189632	0.127882	0.170673
	Staphylococcales	35	0.0920641	284	0.452806	309	0.772153	3067	2.69652	90	0.221147	330	0.406354	0.773508	0.970063
	Thermoactinomycetales	0	0	0	0	0	0	31	0.0272554	2	0.00491437	62	0.0763453	0.0180858	0.0304402
	Christensenellales	0	0	0	0	0	0	0	0	0	0	3	0.00369413	0.000615688	0.00150812
	Clostridia	0	0	3	0.00478316	0	0	3	0.00263762	0	0	3	0.00369413	0.00185248	0.00213972
	Clostridiales	11	0.0289344	54	0.0860969	0	0	61	0.0536316	4	0.00982873	110	0.135451	0.0523238	0.0512702
	Eubacteriales	0	0	3	0.00478316	0	0	0	0	0	0	0	0	0.000797194	0.00195272
	Lachnospirales	110	0.289344	99	0.157844	0	0	3	0.00263762	50	0.122859	80	0.09851	0.111866	0.108034
	Oscillospirales	23	0.0604993	126	0.200893	0	0	0	0	2	0.00491437	42	0.0517178	0.053004	0.0772792
	Desulfitobacteriales	0	0	0	0	0	0	0	0	0	0	2	0.00246275	0.000410458	0.00100541
	Limnochordia	0	0	0	0	0	0	1	0.000879206	0	0	3	0.00369413	0.000762222	0.00147876
	Acidaminococcales	0	0	7	0.0111607	0	0	0	0	0	0	2	0.00246275	0.00227058	0.00446528
	Symbiobacteriales	0	0	0	0	0	0	0	0	2	0.00491437	0	0	0.000819061	0.00200628
	Gemmatimonadales	0	0	83	0.132334	0	0	26	0.0228594	0	0	21	0.0258589	0.0301754	0.0514592
	Longimicrobiales	0	0	46	0.0733418	0	0	4	0.00351682	0	0	3	0.00369413	0.0134255	0.0294061
	Myxococcales	0	0	5	0.00797194	0	0	38	0.0334098	2	0.00491437	12	0.0147765	0.0101788	0.012654
	Haliangiales	0	0	0	0	0	0	4	0.00351682	2	0.00491437	4	0.0049255	0.00222612	0.00249183
	Polyangiales	0	0	5	0.00797194	0	0	20	0.0175841	0	0	22	0.0270903	0.00877439	0.0113551
	Nitrospirales	0	0	0	0	0	0	1	0.000879206	0	0	1	0.00123138	0.000351764	0.000556213
	Saccharimonadales	2	0.0052608	19	0.0302934	0	0	34	0.029893	19	0.0466865	14	0.0172393	0.0215622	0.0174712
	Tepidisphaerales	0	0	151	0.240753	0	0	29	0.025497	4	0.00982873	26	0.0320158	0.051349	0.0937157
	Gemmatales	0	0	35	0.0558036	0	0	96	0.0844038	0	0	6	0.00738825	0.0245993	0.0365017
	Isosphaerales	0	0	218	0.347577	1	0.00249888	277	0.24354	8	0.0196575	115	0.141608	0.125814	0.145322
	Pirellulales	0	0	2	0.00318878	0	0	3	0.00263762	0	0	4	0.0049255	0.00179198	0.00210327
	Planctomycetales	0	0	9	0.0143495	0	0	13	0.0114297	0	0	1	0.00123138	0.00450176	0.00657977
	Acetobacterales	69	0.181498	824	1.31378	4	0.0099955	1651	1.45157	23	0.0565152	1183	1.45672	0.745012	0.729529
	Azospirillales	10	0.026304	103	0.164222	1	0.00249888	432	0.379817	17	0.0417721	124	0.152691	0.127884	0.140614
	Caulobacterales	185	0.486624	441	0.703125	1	0.00249888	802	0.705123	8	0.0196575	186	0.229036	0.357677	0.320511
	Rhizobiales	1485	3.90615	3129	4.98884	17	0.0424809	2809	2.46969	2571	6.31742	5879	7.23926	4.16064	2.63434
	Rhodobacterales	36	0.0946945	619	0.986926	0	0	884	0.777218	34	0.0835442	373	0.459303	0.400281	0.410767
	Rickettsiales	0	0	3	0.00478316	0	0	128	0.112538	2	0.00491437	26	0.0320158	0.0257086	0.0442071
	Sphingomonadales	150	0.39456	550	0.876913	3	0.00749663	599	0.526644	485	1.19173	1781	2.19308	0.865071	0.767047
	Tistrellales	0	0	21	0.0334821	0	0	57	0.0501147	6	0.0147431	24	0.029553	0.0213155	0.0199859
	Alteromonadales	2	0.0052608	0	0	0	0	1	0.000879206	0	0	1	0.00123138	0.00122856	0.00204495
	Burkholderiales	383	1.00744	657	1.04751	4	0.0099955	426	0.374542	10246	25.1763	607	0.747445	4.72721	10.0258
	Diplorickettsiales	0	0	0	0	0	0	0	0	0	0	2	0.00246275	0.000410458	0.00100541
	Enterobacterales	15247	40.1057	19788	31.5497	37320	93.258	49204	43.2604	6657	16.3575	11644	14.3381	39.8116	28.7602
	Legionellales	0	0	0	0	0	0	5	0.00439603	0	0	0	0	0.000732672	0.00179467
	Oceanospirillales	5226	13.7465	1114	1.77615	0	0	2060	1.81116	0	0	13	0.0160079	2.89163	5.38947
	Orbales	0	0	0	0	1	0.00249888	36	0.0316514	11	0.027029	43	0.0529491	0.0190214	0.0217778
	Pseudomonadales	1448	3.80882	1610	2.56696	52	0.129942	91	0.0800077	12629	31.0318	3877	4.77404	7.06526	11.8943
	Vibrionales	1	0.0026304	1	0.00159439	0	0	0	0	0	0	0	0	0.000704132	0.00113897
	Xanthomonadales	619	1.62822	504	0.803571	1	0.00249888	80	0.0703365	15	0.0368578	272	0.334934	0.479403	0.638178
	Sumerlaeales	0	0	0	0	0	0	2	0.00175841	0	0	0	0	0.000293069	0.000717869
	Chlamydiales	0	0	0	0	0	0	6	0.00527524	0	0	4	0.0049255	0.00170012	0.00263614
	Chthoniobacterales	0	0	57	0.0908801	0	0	105	0.0923166	4	0.00982873	30	0.0369413	0.0383278	0.0434251
	Pedosphaerales	0	0	2	0.00318878	2	0.00499775	12	0.0105505	2	0.00491437	12	0.0147765	0.00640464	0.00534486
	Verrucomicrobiales	1	0.0026304	1	0.00159439	1	0.00249888	3	0.00263762	0	0	3	0.00369413	0.0021759	0.00125712
	WTI	2883	7.58345	7535	12.0137	1820	4.54795	27004	23.7421	5573	13.6939	33563	41.3287	17.1516	13.5405
	Total	38017	100	62720	100	40018	100	113739	100	40697	100	81210	100	100	0

## Sheet: 4.6 - ITS Order
	#OTU ID	Comercial S1	%	Comercial S4	%	3M S1	%	3M S4	%	6M S1	%	6M S4	%	% Mean	SD
	Lichenostigmatales	2	0.00249853	0	0	0	0	0	0	1	0.00120986	1	0.0113225	0.00250514	0.00443284
	Botryosphaeriales	15	0.018739	6	0.0256871	0	0	2	0.00708868	5	0.00604931	0	0	0.00959402	0.0104456
	Capnodiales	4707	5.8803	9173	39.2713	760	1.07853	3870	13.7166	5033	6.08924	2206	24.9774	15.1689	14.4672
	Dothideales	955	1.19305	283	1.21158	4888	6.93668	5509	19.5258	6062	7.33419	281	3.18161	6.56381	6.89457
	Myriangiales	0	0	0	0	1	0.00141912	0	0	3	0.00362959	0	0	0.000841452	0.00147916
	Pleosporales	1863	2.32738	4591	19.6549	2603	3.69398	707	2.50585	14283	17.2805	631	7.14447	8.76785	7.74681
	Tubeufiales	0	0	0	0	0	0	0	0	4	0.00483945	0	0	0.000806575	0.0019757
	Venturiales	0	0	1	0.00428119	0	0	0	0	12	0.0145184	2	0.0226449	0.00690741	0.00954599
	Chaetothyriales	13	0.0162405	24	0.102749	1	0.00141912	22	0.0779755	12	0.0145184	6	0.0679348	0.0468061	0.0414349
	Eurotiales	395	0.49346	493	2.11063	236	0.334913	4118	14.5956	2768	3.3489	2805	31.7595	8.77383	12.4567
	Onygenales	17	0.0212375	27	0.115592	0	0	1	0.00354434	24	0.0290367	56	0.634058	0.133911	0.248638
	Phaeomoniellales	2	0.00249853	1	0.00428119	0	0	0	0	0	0	0	0	0.00112995	0.00183905
	Verrucariales	0	0	137	0.586523	0	0	0	0	0	0	0	0	0.0977538	0.239447
	Acarosporales	2	0.00249853	0	0	0	0	1	0.00354434	0	0	1	0.0113225	0.00289422	0.00439873
	Caliciales	0	0	0	0	0	0	0	0	0	0	4	0.0452899	0.00754831	0.0184895
	Lecanorales	0	0	0	0	0	0	1	0.00354434	4	0.00483945	1	0.0113225	0.00328438	0.00446
	Lecideales	0	0	0	0	0	0	0	0	0	0	5	0.0566123	0.00943539	0.0231119
	Teloschistales	0	0	106	0.453806	0	0	0	0	0	0	0	0	0.0756343	0.185266
	Erysiphales	21	0.0262346	10	0.0428119	0	0	0	0	1	0.00120986	3	0.0339674	0.0173706	0.019318
	Helotiales	2	0.00249853	6	0.0256871	12	0.0170295	3	0.010633	26	0.0314564	26	0.294384	0.0636148	0.113525
	Thelebolales	1	0.00124927	12	0.0513743	0	0	0	0	3	0.00362959	3	0.0339674	0.0150368	0.0221414
	Pezizales	0	0	60	0.256871	4	0.0056765	5	0.0177217	64	0.0774312	17	0.192482	0.0916971	0.108558
	Saccharomycetales	23785	29.7138	1663	7.11962	1943	2.75736	1503	5.32714	817	0.988458	567	6.41984	8.72103	10.5398
	Coniochaetales	24	0.0299824	1	0.00428119	0	0	0	0	24	0.0290367	5	0.0566123	0.0199854	0.0226665
	Diaporthales	1	0.00124927	2	0.00856238	0	0	0	0	8	0.0096789	0	0	0.00324842	0.00458787
	Glomerellales	2	0.00249853	8	0.0342495	5	0.00709562	46	0.16304	21	0.0254071	24	0.271739	0.0840049	0.109506
	Hypocreales	5190	6.48369	1777	7.60767	346	0.491017	17	0.0602538	164	0.198417	22	0.249094	2.51502	3.53013
	Microascales	10	0.0124927	10	0.0428119	7	0.00993387	4	0.0141774	33	0.0399255	17	0.192482	0.0519705	0.0703226
	Ophiostomatales	0	0	0	0	0	0	0	0	1	0.00120986	1	0.0113225	0.00208872	0.0045494
	Sordariales	14	0.0174897	24	0.102749	4	0.0056765	10	0.0354434	146	0.17664	63	0.713315	0.175219	0.271279
	Trichosphaeriales	0	0	0	0	0	0	0	0	1	0.00120986	1	0.0113225	0.00208872	0.0045494
	Xylariales	0	0	1	0.00428119	0	0	2	0.00708868	20	0.0241973	3	0.0339674	0.0115891	0.0141565
	Taphrinales	2	0.00249853	2	0.00856238	1	0.00141912	3	0.010633	15	0.0181479	5	0.0566123	0.0163122	0.0206514
	Symbiotaphrinales	277	0.346047	370	1.58404	2	0.00283825	34	0.120508	187	0.226244	278	3.14764	0.904554	1.2404
	Agaricales	46	0.0574662	47	0.201216	0	0	4	0.0141774	17	0.0205677	55	0.622736	0.152694	0.241794
	Boletales	0	0	2	0.00856238	0	0	0	0	0	0	0	0	0.00142706	0.00349558
	Cantharellales	0	0	0	0	0	0	0	0	2	0.00241973	0	0	0.000403288	0.000987849
	Hymenochaetales	2	0.00249853	1	0.00428119	0	0	0	0	0	0	0	0	0.00112995	0.00183905
	Phallales	2	0.00249853	0	0	0	0	0	0	3	0.00362959	0	0	0.00102135	0.0016222
	Polyporales	2	0.00249853	2	0.00856238	0	0	1	0.00354434	4	0.00483945	3	0.0339674	0.00890202	0.0126004
	Russulales	0	0	5	0.0214059	0	0	0	0	8	0.0096789	0	0	0.00518081	0.00884139
	Thelephorales	0	0	0	0	0	0	0	0	0	0	1	0.0113225	0.00188708	0.00462238
	Agaricostilbales	29	0.0362287	19	0.0813426	0	0	0	0	12	0.0145184	2	0.0226449	0.0257891	0.030536
	Cystobasidiales	10	0.0124927	8	0.0342495	0	0	1	0.00354434	8	0.0096789	2	0.0226449	0.0137684	0.0127336
	Cystobasidiomycetes_ord_Incertae_sedis	17	0.0212375	54	0.231184	0	0	0	0	14	0.0169381	7	0.0792572	0.0581028	0.0896773
	Erythrobasidiales	0	0	0	0	0	0	0	0	5	0.00604931	0	0	0.00100822	0.00246962
	Entylomatales	0	0	1	0.00428119	0	0	0	0	0	0	0	0	0.000713531	0.00174779
	Microstromatales	0	0	1	0.00428119	0	0	4	0.0141774	2	0.00241973	6	0.0679348	0.0148022	0.0265544
	Tilletiales	1	0.00124927	2	0.00856238	0	0	2	0.00708868	1	0.00120986	0	0	0.00301836	0.00379276
	Malasseziales	3	0.0037478	5	0.0214059	1	0.00141912	0	0	2	0.00241973	1	0.0113225	0.00671918	0.00821515
	Leucosporidiales	12	0.0149912	0	0	0	0	0	0	5	0.00604931	1	0.0113225	0.00539383	0.00655695
	Microbotryales	0	0	0	0	0	0	0	0	4	0.00483945	0	0	0.000806575	0.0019757
	Microbotryomycetes_ord_Incertae_sedis	23	0.0287331	5	0.0214059	168	0.238413	37	0.131141	4	0.00483945	1	0.0113225	0.0726424	0.0936082
	Sporidiobolales	1427	1.7827	1323	5.66401	12419	17.6241	95	0.336712	5578	6.74861	63	0.713315	5.47824	6.51102
	Moniliellales	0	0	0	0	0	0	2	0.00708868	0	0	8	0.0905797	0.0162781	0.0365105
	Pucciniales	11	0.0137419	18	0.0770614	0	0	1	0.00354434	12	0.0145184	5	0.0566123	0.0275797	0.0315967
	Cystofilobasidiales	38	0.0474721	2	0.00856238	90	0.127721	9	0.0318991	102	0.123406	1	0.0113225	0.0583972	0.05395
	Filobasidiales	2709	3.38426	990	4.23838	1503	2.13294	205	0.72659	12064	14.5958	48	0.543478	4.27024	5.2615
	Holtermanniales	52	0.0649618	18	0.0770614	232	0.329237	40	0.141774	171	0.206887	0	0	0.136653	0.117824
	Tremellales	1187	1.48288	781	3.34361	5927	8.41115	94	0.333168	3801	4.59869	56	0.634058	3.13393	3.06131
	Trichosporonales	5	0.00624633	11	0.0470931	992	1.40777	9	0.0318991	7	0.00846904	10	0.113225	0.269117	0.559185
	Ustilaginales	395	0.49346	82	0.351057	8	0.011353	3	0.010633	34	0.0411353	18	0.203804	0.185241	0.202153
	Wallemiales	29	0.0362287	214	0.916174	3	0.00425737	53	0.18785	123	0.148813	81	0.91712	0.368407	0.430094
	Chytridiales	0	0	0	0	0	0	0	0	2	0.00241973	0	0	0.000403288	0.000987849
	Rhizophlyctidales	0	0	3	0.0128436	0	0	0	0	1	0.00120986	0	0	0.00234224	0.00516729
	Spizellomycetales	0	0	9	0.0385307	0	0	0	0	0	0	0	0	0.00642178	0.0157301
	Mortierellales	0	0	1	0.00428119	2	0.00283825	2	0.00708868	0	0	5	0.0566123	0.0118034	0.0221164
	Mucorales	12640	15.7907	713	3.05249	36013	51.1069	11402	40.4126	9912	11.9922	1182	13.3832	22.623	18.7397
	Umbelopsidales	0	0	0	0	0	0	0	0	2	0.00241973	0	0	0.000403288	0.000987849
	Neocallimastigales	2	0.00249853	0	0	0	0	0	0	0	0	0	0	0.000416422	0.00102002
	Zoopagales	6	0.0074956	0	0	0	0	0	0	0	0	0	0	0.00124927	0.00306006
	WTI	24099	30.1061	253	1.08314	2295	3.25689	392	1.38938	21012	25.4216	242	2.74004	10.6662	13.351
	Total	80047	100	23358	100	70466	100	28214	100	82654	100	8832	100	100	0

## Sheet: 4.7 - V3-V4 Family
	#OTU ID	Comercial S1	%	Comercial S4	%	3M S1	%	3M S4	%	6M S1	%	6M S4	%	% Mean	SD
	Abditibacteriaceae	0	0	87	0.138712	0	0	12	0.0105505	4	0.00982873	6	0.00738825	0.0277465	0.0545605
	Blastocatellaceae	0	0	74	0.117985	0	0	34	0.029893	2	0.00491437	8	0.009851	0.0271072	0.0458833
	Pyrinomonadaceae	0	0	29	0.0462372	0	0	30	0.0263762	0	0	0	0	0.0121022	0.0197727
	Thermoanaerobaculaceae	0	0	9	0.0143495	0	0	0	0	0	0	4	0.0049255	0.0032125	0.00580082
	Vicinamibacteraceae	1	0.0026304	20	0.0318878	0	0	10	0.00879206	2	0.00491437	18	0.0221648	0.0117316	0.0125754
	Acidimicrobiaceae	0	0	0	0	0	0	10	0.00879206	0	0	0	0	0.00146534	0.00358934
	Ilumatobacteraceae	0	0	34	0.0542092	0	0	72	0.0633028	2	0.00491437	16	0.019702	0.0236881	0.0282541
	Actinomycetaceae	7	0.0184128	1	0.00159439	2	0.00499775	0	0	0	0	15	0.0184706	0.00724593	0.00886222
	Bifidobacteriaceae	5	0.013152	34	0.0542092	2	0.00499775	79	0.0694573	5	0.0122859	31	0.0381726	0.0320458	0.0261052
	Corynebacteriaceae	14	0.0368256	96	0.153061	0	0	16	0.0140673	4	0.00982873	25	0.0307844	0.0407612	0.0566695
	Dietziaceae	13	0.0341952	253	0.40338	0	0	4	0.00351682	1	0.00245718	11	0.0135451	0.0761824	0.160788
	Mycobacteriaceae	3	0.00789121	29	0.0462372	0	0	47	0.0413227	7	0.0172003	63	0.0775767	0.0317047	0.0289503
	Nocardiaceae	31	0.0815425	39	0.0621811	0	0	41	0.0360474	33	0.0810871	81	0.0997414	0.0600999	0.0365145
	Geodermatophilaceae	5	0.013152	264	0.420918	0	0	1042	0.916133	22	0.054058	185	0.227804	0.272011	0.354266
	Glycomycetaceae	0	0	0	0	0	0	1	0.000879206	0	0	1	0.00123138	0.000351764	0.000556213
	Kineosporiaceae	2	0.0052608	53	0.0845026	0	0	53	0.0465979	9	0.0221147	27	0.0332471	0.0319538	0.0310092
	Brevibacteriaceae	2	0.0052608	106	0.169005	1	0.00249888	157	0.138035	5	0.0122859	69	0.0849649	0.0686752	0.0731064
	Cellulomonadaceae	1	0.0026304	49	0.078125	0	0	79	0.0694573	3	0.00737155	27	0.0332471	0.0318052	0.0347132
	Dermabacteraceae	13	0.0341952	224	0.357143	8	0.019991	157	0.138035	2	0.00491437	60	0.0738825	0.104694	0.132584
	Intrasporangiaceae	12	0.0315648	71	0.113202	2	0.00499775	385	0.338494	17	0.0417721	176	0.216722	0.124459	0.12976
	Microbacteriaceae	439	1.15475	1863	2.97034	42	0.104953	1851	1.62741	742	1.82323	2935	3.61409	1.88246	1.26013
	Micrococcaceae	153	0.402452	1367	2.17953	63	0.157429	2449	2.15318	41	0.100745	736	0.906292	0.98327	0.959568
	Promicromonosporaceae	0	0	34	0.0542092	0	0	5	0.00439603	0	0	7	0.00861963	0.0112041	0.0213498
	Micromonosporaceae	1	0.0026304	45	0.0717474	0	0	45	0.0395643	19	0.0466865	56	0.068957	0.0382643	0.0312081
	Nocardioidaceae	6	0.0157824	199	0.317283	1	0.00249888	460	0.404435	62	0.152345	219	0.269671	0.193669	0.164546
	Propionibacteriaceae	7	0.0184128	362	0.577168	2	0.00499775	1177	1.03483	103	0.25309	420	0.517178	0.400945	0.392768
	Pseudonocardiaceae	5	0.013152	127	0.202487	0	0	89	0.0782493	6	0.0147431	60	0.0738825	0.0637524	0.0756132
	Streptomycetaceae	3	0.00789121	40	0.0637755	0	0	164	0.14419	6	0.0147431	219	0.269671	0.0833785	0.10597
	Nocardiopsaceae	0	0	0	0	0	0	59	0.0518731	0	0	6	0.00738825	0.0098769	0.020785
	Streptosporangiaceae	0	0	0	0	0	0	12	0.0105505	2	0.00491437	16	0.019702	0.00586114	0.00796887
	Thermomonosporaceae	0	0	2	0.00318878	1	0.00249888	18	0.0158257	3	0.00737155	27	0.0332471	0.0103553	0.0125154
	Atopobiaceae	0	0	5	0.00797194	0	0	0	0	0	0	4	0.0049255	0.00214957	0.00346665
	Coriobacteriaceae	54	0.142042	14	0.0223214	0	0	0	0	0	0	2	0.00246275	0.0278043	0.0566422
	Eggerthellaceae	3	0.00789121	0	0	0	0	0	0	0	0	0	0	0.0013152	0.00322157
	Rubrobacteriaceae	0	0	167	0.266263	0	0	16	0.0140673	0	0	1	0.00123138	0.0469269	0.107594
	Gaiellaceae	2	0.0052608	5	0.00797194	0	0	68	0.059786	4	0.00982873	30	0.0369413	0.0199648	0.0233893
	Solirubrobacteraceae	1	0.0026304	65	0.103635	0	0	232	0.203976	19	0.0466865	129	0.158847	0.0859625	0.0841761
	Chthonomonadaceae	0	0	0	0	0	0	4	0.00351682	0	0	4	0.0049255	0.00140705	0.00222485
	Fimbriimonadaceae	0	0	3	0.00478316	0	0	0	0	0	0	1	0.00123138	0.00100242	0.00191655
	Bacteroidaceae	2	0.0052608	3	0.00478316	1	0.00249888	0	0	0	0	0	0	0.00209047	0.002473
	Dysgonomonadaceae	7	0.0184128	12	0.0191327	0	0	0	0	0	0	0	0	0.00625758	0.00969687
	Porphyromonadaceae	0	0	0	0	0	0	0	0	1	0.00245718	0	0	0.000409531	0.00100314
	Prevotellaceae	0	0	1	0.00159439	0	0	0	0	0	0	0	0	0.000265731	0.000650906
	Tannerellaceae	0	0	3	0.00478316	0	0	0	0	0	0	0	0	0.000797194	0.00195272
	Chitinophagaceae	4	0.0105216	86	0.137117	0	0	80	0.0703365	30	0.0737155	77	0.0948159	0.0644178	0.0517401
	Amoebophilaceae	0	0	0	0	0	0	2	0.00175841	0	0	3	0.00369413	0.000908756	0.00153516
	Cyclobacteriaceae	3	0.00789121	5	0.00797194	0	0	5	0.00439603	0	0	0	0	0.00337653	0.00391771
	Cytophagaceae	0	0	15	0.0239158	0	0	0	0	0	0	0	0	0.00398597	0.00976359
	Hymenobacteraceae	3	0.00789121	241	0.384247	0	0	87	0.0764909	86	0.211318	48	0.059106	0.123176	0.148778
	Microscillaceae	0	0	13	0.020727	0	0	4	0.00351682	0	0	0	0	0.00404064	0.00829479
	Spirosomaceae	22	0.0578688	107	0.170599	0	0	91	0.0800077	61	0.149888	55	0.0677256	0.0876817	0.0628952
	Flavobacteriaceae	54	0.142042	64	0.102041	0	0	13	0.0114297	1	0.00245718	65	0.0800394	0.0563348	0.060149
	Weeksellaceae	205	0.539232	205	0.326849	2	0.00499775	23	0.0202217	39	0.0958302	17	0.0209334	0.168011	0.218308
	Sphingobacteriaceae	155	0.407712	202	0.322066	25	0.0624719	57	0.0501147	199	0.48898	94	0.115749	0.241182	0.189661
	Rhodothermaceae	0	0	3	0.00478316	0	0	2	0.00175841	0	0	1	0.00123138	0.00129549	0.0018664
	Bacteriovoracaceae	0	0	2	0.00318878	0	0	8	0.00703365	0	0	3	0.00369413	0.00231942	0.00286387
	Bdellovibrionaceae	0	0	1	0.00159439	0	0	2	0.00175841	0	0	2	0.00246275	0.000969258	0.00110113
	Caldilineaceae	0	0	5	0.00797194	0	0	11	0.00967126	0	0	6	0.00738825	0.00417191	0.00463125
	Herpetosiphonaceae	0	0	21	0.0334821	0	0	0	0	0	0	15	0.0184706	0.0086588	0.0142293
	Roseiflexaceae	0	0	1	0.00159439	0	0	1	0.000879206	0	0	1	0.00123138	0.000617495	0.000713241
	Ktedonobacteraceae	0	0	1	0.00159439	0	0	15	0.0131881	0	0	9	0.0110824	0.00431081	0.00612843
	Chroococcidiopsaceae	0	0	1	0.00159439	0	0	26	0.0228594	0	0	2	0.00246275	0.00448608	0.00905989
	Microcystaceae	0	0	0	0	0	0	2	0.00175841	0	0	0	0	0.000293069	0.000717869
	Nostocaceae	3	0.00789121	4821	7.68654	0	0	2185	1.92106	4	0.00982873	461	0.567664	1.69883	3.02588
	Phormidiaceae	1	0.0026304	64	0.102041	0	0	38	0.0334098	13	0.0319434	2	0.00246275	0.0287479	0.0389956
	Xenococcaceae	0	0	6	0.00956633	0	0	68	0.059786	0	0	16	0.019702	0.0148424	0.0233764
	Leptolyngbyaceae	0	0	0	0	0	0	10	0.00879206	0	0	3	0.00369413	0.00208103	0.00360452
	Nodosilineaceae	0	0	2	0.00318878	0	0	0	0	0	0	2	0.00246275	0.000941921	0.00147717
	Deinococcaceae	7	0.0184128	148	0.235969	0	0	1139	1.00142	15	0.0368578	183	0.225342	0.253	0.381297
	Trueperaceae	0	0	258	0.411352	0	0	101	0.0887998	0	0	15	0.0184706	0.0864371	0.162855
	Fibrobacteraceae	0	0	0	0	0	0	2	0.00175841	0	0	0	0	0.000293069	0.000717869
	Alicyclobacillaceae	0	0	11	0.0175383	0	0	15	0.0131881	2	0.00491437	113	0.139145	0.029131	0.0543607
	Aneurinibacillaceae	0	0	2	0.00318878	0	0	11	0.00967126	2	0.00491437	20	0.0246275	0.00706699	0.0093243
	Bacillaceae	32	0.0841729	2675	4.26499	0	0	466	0.40971	33	0.0810871	644	0.793006	0.938827	1.65603
	Marinococcaceae	0	0	2	0.00318878	0	0	0	0	0	0	0	0	0.000531463	0.00130181
	Planococcaceae	69	0.181498	383	0.610651	4	0.0099955	264	0.23211	34	0.0835442	377	0.464229	0.263671	0.230288
	Brevibacillaceae	0	0	0	0	0	0	3	0.00263762	0	0	10	0.0123138	0.0024919	0.00492602
	Desulfuribacillaceae	0	0	0	0	0	0	0	0	0	0	6	0.00738825	0.00123138	0.00301624
	Spiroplasmataceae	0	0	2	0.00318878	0	0	0	0	0	0	0	0	0.000531463	0.00130181
	Erysipelatoclostridiaceae	17	0.0447168	42	0.0669643	0	0	0	0	0	0	1	0.00123138	0.0188187	0.0295312
	Erysipelotrichaceae	19	0.0499776	11	0.0175383	0	0	2	0.00175841	0	0	2	0.00246275	0.0119562	0.0197829
	Exiguobacteraceae	0	0	29	0.0462372	0	0	25	0.0219801	3	0.00737155	6	0.00738825	0.0138295	0.0177899
	Aerococcaceae	27	0.0710209	58	0.0924745	0	0	0	0	0	0	0	0	0.0272492	0.042756
	Carnobacteriaceae	19	0.0499776	47	0.0749362	1	0.00249888	3	0.00263762	2	0.00491437	10	0.0123138	0.0245464	0.0306171
	Enterococcaceae	266	0.699687	796	1.26913	99	0.247389	208	0.182875	304	0.746984	1640	2.01946	0.86092	0.690505
	Lactobacillaceae	495	1.30205	3871	6.17188	22	0.0549753	9154	8.04825	95	0.233432	8772	10.8016	4.43537	4.54443
	Leuconostocaceae	7574	19.9227	3701	5.90083	12	0.0299865	52	0.0457187	41	0.100745	745	0.917375	4.48622	7.89722
	Listeriaceae	0	0	6	0.00956633	0	0	0	0	1	0.00245718	0	0	0.00200392	0.00383297
	Streptococcaceae	304	0.799642	657	1.04751	9	0.0224899	90	0.0791285	61	0.149888	1135	1.39761	0.582712	0.57999
	Paenibacillaceae	6	0.0157824	23	0.0366709	180	0.449798	69	0.0606652	6	0.0147431	154	0.189632	0.127882	0.170673
	Staphylococcaceae	35	0.0920641	284	0.452806	309	0.772153	3067	2.69652	90	0.221147	330	0.406354	0.773508	0.970063
	Thermoactinomycetaceae	0	0	0	0	0	0	31	0.0272554	2	0.00491437	62	0.0763453	0.0180858	0.0304402
	Christensenellaceae	0	0	0	0	0	0	0	0	0	0	3	0.00369413	0.000615688	0.00150812
	Hungateiclostridiaceae	0	0	3	0.00478316	0	0	3	0.00263762	0	0	3	0.00369413	0.00185248	0.00213972
	Clostridiaceae	11	0.0289344	54	0.0860969	0	0	61	0.0536316	4	0.00982873	110	0.135451	0.0523238	0.0512702
	Anaerofustaceae	0	0	3	0.00478316	0	0	0	0	0	0	0	0	0.000797194	0.00195272
	Lachnospiraceae	110	0.289344	99	0.157844	0	0	3	0.00263762	50	0.122859	80	0.09851	0.111866	0.108034
	Butyricicoccaceae	8	0.0210432	49	0.078125	0	0	0	0	0	0	3	0.00369413	0.0171437	0.0309727
	Ethanoligenenaceae	0	0	14	0.0223214	0	0	0	0	0	0	4	0.0049255	0.00454116	0.00893056
	Oscillospiraceae	0	0	1	0.00159439	0	0	0	0	0	0	0	0	0.000265731	0.000650906
	Ruminococcaceae	15	0.039456	62	0.098852	0	0	0	0	2	0.00491437	32	0.039404	0.0304377	0.0383317
	Peptostreptococcaceae	62	0.163085	90	0.143495	0	0	77	0.0676989	4	0.00982873	123	0.151459	0.0892611	0.0734872
	Desulfitobacteriaceae	0	0	0	0	0	0	0	0	0	0	2	0.00246275	0.000410458	0.00100541
	Acidaminococcaceae	0	0	7	0.0111607	0	0	0	0	0	0	2	0.00246275	0.00227058	0.00446528
	Selenomonadaceae	2	0.0052608	20	0.0318878	0	0	0	0	0	0	0	0	0.00619143	0.0127632
	Sporomusaceae	0	0	0	0	0	0	0	0	0	0	9	0.0110824	0.00184706	0.00452436
	Veillonellaceae	3	0.00789121	0	0	0	0	0	0	0	0	0	0	0.0013152	0.00322157
	Symbiobacteraceae	0	0	0	0	0	0	0	0	2	0.00491437	0	0	0.000819061	0.00200628
	Gemmatimonadaceae	0	0	83	0.132334	0	0	26	0.0228594	0	0	21	0.0258589	0.0301754	0.0514592
	Longimicrobiaceae	0	0	46	0.0733418	0	0	4	0.00351682	0	0	3	0.00369413	0.0134255	0.0294061
	Myxococcaceae	0	0	5	0.00797194	0	0	36	0.0316514	2	0.00491437	11	0.0135451	0.00968047	0.0119224
	Haliangiaceae	0	0	0	0	0	0	4	0.00351682	2	0.00491437	4	0.0049255	0.00222612	0.00249183
	Polyangiaceae	0	0	5	0.00797194	0	0	20	0.0175841	0	0	19	0.0233961	0.0081587	0.0102054
	Sandaracinaceae	0	0	0	0	0	0	0	0	0	0	3	0.00369413	0.000615688	0.00150812
	Nitrospiraceae	0	0	0	0	0	0	1	0.000879206	0	0	1	0.00123138	0.000351764	0.000556213
	Saccharimonadaceae	2	0.0052608	15	0.0239158	0	0	8	0.00703365	17	0.0417721	7	0.00861963	0.0144337	0.0156099
	Saccharimonadales	0	0	0	0	0	0	14	0.0123089	2	0.00491437	4	0.0049255	0.00369146	0.00486125
	Tepidisphaeraceae	0	0	12	0.0191327	0	0	5	0.00439603	2	0.00491437	3	0.00369413	0.0053562	0.00708587
	Gemmataceae	0	0	35	0.0558036	0	0	96	0.0844038	0	0	6	0.00738825	0.0245993	0.0365017
	Isosphaeraceae	0	0	218	0.347577	1	0.00249888	277	0.24354	8	0.0196575	115	0.141608	0.125814	0.145322
	Pirellulaceae	0	0	2	0.00318878	0	0	3	0.00263762	0	0	4	0.0049255	0.00179198	0.00210327
	Gimesiaceae	0	0	0	0	0	0	3	0.00263762	0	0	0	0	0.000439603	0.0010768
	Rubinisphaeraceae	0	0	9	0.0143495	0	0	10	0.00879206	0	0	1	0.00123138	0.00406215	0.00609455
	Acetobacteraceae	69	0.181498	824	1.31378	4	0.0099955	1651	1.45157	23	0.0565152	1183	1.45672	0.745012	0.729529
	Azospirillaceae	10	0.026304	103	0.164222	1	0.00249888	432	0.379817	17	0.0417721	124	0.152691	0.127884	0.140614
	Caulobacteraceae	185	0.486624	441	0.703125	1	0.00249888	802	0.705123	8	0.0196575	186	0.229036	0.357677	0.320511
	Beijerinckiaceae	13	0.0341952	266	0.424107	1	0.00249888	652	0.573242	208	0.511094	421	0.518409	0.343924	0.25687
	Devosiaceae	7	0.0184128	60	0.0956633	0	0	57	0.0501147	16	0.0393149	22	0.0270903	0.0384327	0.0329214
	Rhizobiaceae	1460	3.84039	2728	4.34949	16	0.039982	2017	1.77336	2313	5.68347	4616	5.68403	3.56179	2.24967
	Stappiaceae	0	0	0	0	0	0	1	0.000879206	0	0	4	0.0049255	0.000967451	0.00197067
	Xanthobacteraceae	5	0.013152	42	0.0669643	0	0	47	0.0413227	34	0.0835442	811	0.998645	0.200605	0.39222
	Rhodobacteraceae	36	0.0946945	619	0.986926	0	0	884	0.777218	34	0.0835442	373	0.459303	0.400281	0.410767
	Rickettsiaceae	0	0	3	0.00478316	0	0	128	0.112538	2	0.00491437	26	0.0320158	0.0257086	0.0442071
	Sphingomonadaceae	150	0.39456	550	0.876913	3	0.00749663	599	0.526644	485	1.19173	1781	2.19308	0.865071	0.767047
	Geminicoccaceae	0	0	21	0.0334821	0	0	57	0.0501147	6	0.0147431	24	0.029553	0.0213155	0.0199859
	Alteromonadaceae	0	0	0	0	0	0	1	0.000879206	0	0	1	0.00123138	0.000351764	0.000556213
	Shewanellaceae	2	0.0052608	0	0	0	0	0	0	0	0	0	0	0.000876801	0.00214771
	Alcaligenaceae	217	0.570797	416	0.663265	4	0.0099955	26	0.0228594	21	0.0516009	54	0.0664943	0.230835	0.30124
	Burkholderiaceae	2	0.0052608	10	0.0159439	0	0	14	0.0123089	0	0	77	0.0948159	0.0213882	0.0365478
	Comamonadaceae	116	0.305127	111	0.176977	0	0	64	0.0562692	20	0.0491437	253	0.311538	0.149842	0.1359
	Methylophilaceae	0	0	0	0	0	0	0	0	0	0	5	0.00615688	0.00102615	0.00251353
	Neisseriaceae	18	0.0473472	2	0.00318878	0	0	222	0.195184	4	0.00982873	24	0.029553	0.0475169	0.0745271
	Oxalobacteraceae	30	0.0789121	118	0.188138	0	0	91	0.0800077	10201	25.0657	165	0.203177	4.26933	10.1884
	Rhodocyclaceae	0	0	0	0	0	0	9	0.00791285	0	0	25	0.0307844	0.00644954	0.0123346
	Diplorickettsiaceae	0	0	0	0	0	0	0	0	0	0	2	0.00246275	0.000410458	0.00100541
	Enterobacteriaceae	3159	8.30944	661	1.05389	1689	4.2206	185	0.162653	68	0.167088	1675	2.06255	2.6627	3.15403
	Erwiniaceae	9177	24.1392	12586	20.067	35535	88.7975	48916	43.0072	6560	16.1191	9560	11.7719	33.9837	28.945
	Hafniaceae	24	0.0631297	20	0.0318878	11	0.0274876	0	0	1	0.00245718	0	0	0.020827	0.0251444
	Morganellaceae	247	0.649709	66	0.10523	0	0	0	0	3	0.00737155	35	0.0430981	0.134235	0.255732
	Pectobacteriaceae	121	0.318279	56	0.0892857	1	0.00249888	67	0.0589068	13	0.0319434	273	0.336165	0.139513	0.14832
	Yersiniaceae	2493	6.55759	6389	10.1865	0	0	36	0.0316514	9	0.0221147	101	0.124369	2.82038	4.45101
	Legionellaceae	0	0	0	0	0	0	5	0.00439603	0	0	0	0	0.000732672	0.00179467
	Halomonadaceae	5226	13.7465	1114	1.77615	0	0	2060	1.81116	0	0	13	0.0160079	2.89163	5.38947
	Orbaceae	0	0	0	0	1	0.00249888	36	0.0316514	11	0.027029	43	0.0529491	0.0190214	0.0217778
	Moraxellaceae	58	0.152563	234	0.373087	41	0.102454	13	0.0114297	30	0.0737155	18	0.0221648	0.122569	0.133329
	Pseudomonadaceae	1390	3.65626	1376	2.19388	11	0.0274876	78	0.0685781	12599	30.9581	3859	4.75188	6.94269	11.9161
	Vibrionaceae	1	0.0026304	1	0.00159439	0	0	0	0	0	0	0	0	0.000704132	0.00113897
	Xanthomonadaceae	619	1.62822	504	0.803571	1	0.00249888	80	0.0703365	15	0.0368578	270	0.332471	0.478992	0.63829
	Sumerlaeaceae	0	0	0	0	0	0	2	0.00175841	0	0	0	0	0.000293069	0.000717869
	Parachlamydiaceae	0	0	0	0	0	0	6	0.00527524	0	0	4	0.0049255	0.00170012	0.00263614
	Chthoniobacteraceae	0	0	57	0.0908801	0	0	99	0.0870414	4	0.00982873	30	0.0369413	0.0374486	0.042148
	Xiphinematobacteraceae	0	0	0	0	0	0	6	0.00527524	0	0	0	0	0.000879206	0.00215361
	Pedosphaeraceae	0	0	2	0.00318878	2	0.00499775	12	0.0105505	2	0.00491437	12	0.0147765	0.00640464	0.00534486
	Akkermansiaceae	1	0.0026304	0	0	1	0.00249888	0	0	0	0	0	0	0.00085488	0.00132503
	Rubritaleaceae	0	0	1	0.00159439	0	0	1	0.000879206	0	0	3	0.00369413	0.00102795	0.0014575
	Verrucomicrobiaceae	0	0	0	0	0	0	2	0.00175841	0	0	0	0	0.000293069	0.000717869
	WTI	2856	7.51243	7846	12.5096	1906	4.76286	27420	24.1078	5645	13.8708	33762	41.5737	17.3895	13.5882
	Total	38017	100	62720	100	40018	100	113739	100	40697	100	81210	100	100	0

## Sheet: 4.8 - ITS Family
	#OTU ID	Comercial S1	%	Comercial S4	%	3M S1	%	3M S4	%	6M S1	%	6M S4	%	% Mean	SD
	Phaeococcomycetaceae	2	0.00249853	0	0	0	0	0	0	1	0.00120986	1	0.0113225	0.00250514	0.00443284
	Botryosphaeriaceae	0	0	0	0	0	0	2	0.00708868	5	0.00604931	0	0	0.00218967	0.0034081
	Botryosphaeriales_fam_Incertae_sedis	15	0.018739	3	0.0128436	0	0	0	0	0	0	0	0	0.00526376	0.00836497
	Planistromellaceae	0	0	3	0.0128436	0	0	0	0	0	0	0	0	0.00214059	0.00524336
	Capnodiales_fam_Incertae_sedis	2	0.00249853	1	0.00428119	0	0	0	0	0	0	1	0.0113225	0.00301703	0.00443068
	Cladosporiaceae	3553	4.43864	6429	27.5238	749	1.06292	3790	13.433	4607	5.57384	1832	20.7428	12.1292	10.3679
	Mycosphaerellaceae	3	0.0037478	2	0.00856238	0	0	3	0.010633	2	0.00241973	1	0.0113225	0.00611423	0.00469408
	Teratosphaeriaceae	5	0.00624633	3	0.0128436	0	0	1	0.00354434	8	0.0096789	7	0.0792572	0.0185951	0.0300575
	Aureobasidiaceae	920	1.14932	275	1.17733	4827	6.85011	5507	19.5187	5952	7.2011	279	3.15897	6.50925	6.9025
	Dothioraceae	34	0.042475	8	0.0342495	3	0.00425737	2	0.00708868	107	0.129455	2	0.0226449	0.0400285	0.0462673
	Camarosporidiellaceae	0	0	1	0.00428119	0	0	0	0	2	0.00241973	2	0.0226449	0.00489097	0.0088707
	Coniothyriaceae	37	0.0462228	0	0	0	0	0	0	8	0.0096789	4	0.0452899	0.0168653	0.0226926
	Cucurbitariaceae	1	0.00124927	0	0	7	0.00993387	1	0.00354434	3	0.00362959	1	0.0113225	0.00494659	0.00463389
	Didymellaceae	44	0.0549677	494	2.11491	21	0.0298016	40	0.141774	381	0.460958	115	1.30208	0.684082	0.848167
	Didymosphaeriaceae	24	0.0299824	29	0.124154	47	0.0666988	7	0.0248104	1240	1.50023	45	0.509511	0.375898	0.580323
	Lentitheciaceae	0	0	0	0	0	0	0	0	13	0.0157282	0	0	0.00262137	0.00642102
	Leptosphaeriaceae	0	0	0	0	0	0	0	0	19	0.0229874	0	0	0.00383123	0.00938456
	Lophiostomataceae	0	0	0	0	0	0	0	0	0	0	1	0.0113225	0.00188708	0.00462238
	Massarinaceae	0	0	0	0	0	0	0	0	2	0.00241973	0	0	0.000403288	0.000987849
	Periconiaceae	2	0.00249853	11	0.0470931	0	0	0	0	5	0.00604931	3	0.0339674	0.0149347	0.020377
	Phaeosphaeriaceae	14	0.0174897	18	0.0770614	0	0	1	0.00354434	222	0.26859	2	0.0226449	0.0648883	0.103583
	Pleosporaceae	1673	2.09002	3895	16.6752	2528	3.58755	657	2.32863	2356	2.85044	451	5.10643	5.43972	5.61038
	Pleosporales_fam_Incertae_sedis	0	0	0	0	0	0	0	0	9997	12.095	0	0	2.01583	4.93776
	Sporormiaceae	36	0.0449736	21	0.089905	0	0	0	0	10	0.0120986	1	0.0113225	0.0263833	0.035224
	Teichosporaceae	2	0.00249853	1	0.00428119	0	0	0	0	2	0.00241973	1	0.0113225	0.00342032	0.00420554
	Thyridariaceae	10	0.0124927	0	0	0	0	0	0	0	0	0	0	0.00208211	0.00510011
	Torulaceae	12	0.0149912	15	0.0642178	0	0	1	0.00354434	12	0.0145184	4	0.0452899	0.0237603	0.0254397
	Wiesneriomycetaceae	0	0	0	0	0	0	0	0	4	0.00483945	0	0	0.000806575	0.0019757
	Chaetothyriales_fam_Incertae_sedis	0	0	0	0	0	0	0	0	2	0.00241973	0	0	0.000403288	0.000987849
	Herpotrichiellaceae	8	0.00999413	24	0.102749	1	0.00141912	18	0.0637981	8	0.0096789	5	0.0566123	0.0407085	0.0402117
	Trichomeriaceae	5	0.00624633	0	0	0	0	3	0.010633	2	0.00241973	0	0	0.00321651	0.00437852
	Aspergillaceae	395	0.49346	491	2.10206	236	0.334913	4118	14.5956	2768	3.3489	2804	31.7482	8.77052	12.4534
	Trichocomaceae	0	0	2	0.00856238	0	0	0	0	0	0	1	0.0113225	0.00331414	0.0052079
	Ascosphaeraceae	11	0.0137419	24	0.102749	0	0	1	0.00354434	21	0.0254071	56	0.634058	0.129917	0.249865
	Onygenaceae	0	0	2	0.00856238	0	0	0	0	0	0	0	0	0.00142706	0.00349558
	Onygenales_fam_Incertae_sedis	6	0.0074956	1	0.00428119	0	0	0	0	1	0.00120986	0	0	0.00216444	0.00309411
	Phaeomoniellaceae	2	0.00249853	1	0.00428119	0	0	0	0	0	0	0	0	0.00112995	0.00183905
	Verrucariaceae	0	0	137	0.586523	0	0	0	0	0	0	0	0	0.0977538	0.239447
	Acarosporaceae	2	0.00249853	0	0	0	0	1	0.00354434	0	0	1	0.0113225	0.00289422	0.00439873
	Caliciaceae	0	0	0	0	0	0	0	0	0	0	4	0.0452899	0.00754831	0.0184895
	Parmeliaceae	0	0	0	0	0	0	1	0.00354434	4	0.00483945	1	0.0113225	0.00328438	0.00446
	Lecideaceae	0	0	0	0	0	0	0	0	0	0	5	0.0566123	0.00943539	0.0231119
	Teloschistaceae	0	0	106	0.453806	0	0	0	0	0	0	0	0	0.0756343	0.185266
	Erysiphaceae	21	0.0262346	10	0.0428119	0	0	0	0	1	0.00120986	3	0.0339674	0.0173706	0.019318
	Dermateaceae	0	0	0	0	0	0	0	0	0	0	4	0.0452899	0.00754831	0.0184895
	Helotiales_fam_Incertae_sedis	0	0	0	0	2	0.00283825	0	0	0	0	0	0	0.000473041	0.00115871
	Hyaloscyphaceae	0	0	0	0	0	0	0	0	0	0	2	0.0226449	0.00377415	0.00924475
	Sclerotiniaceae	2	0.00249853	6	0.0256871	10	0.0141912	3	0.010633	26	0.0314564	20	0.226449	0.0518193	0.0861834
	Pseudeurotiaceae	1	0.00124927	5	0.0214059	0	0	0	0	3	0.00362959	3	0.0339674	0.010042	0.0142946
	Thelebolaceae	0	0	7	0.0299683	0	0	0	0	0	0	0	0	0.00499472	0.0122345
	Ascobolaceae	0	0	0	0	0	0	0	0	8	0.0096789	0	0	0.00161315	0.0039514
	Pezizaceae	0	0	2	0.00856238	0	0	0	0	7	0.00846904	0	0	0.00283857	0.00439759
	Pyronemataceae	0	0	58	0.248309	3	0.00425737	5	0.0177217	40	0.0483945	17	0.192482	0.0851941	0.107548
	Rhizinaceae	0	0	0	0	1	0.00141912	0	0	9	0.0108888	0	0	0.00205131	0.0043665
	Debaryomycetaceae	981	1.22553	262	1.12167	46	0.0652797	688	2.43851	42	0.0508142	79	0.894475	0.966046	0.884742
	Dipodascaceae	2	0.00249853	47	0.201216	0	0	2	0.00708868	107	0.129455	1	0.0113225	0.0585968	0.085825
	Metschnikowiaceae	494	0.617137	32	0.136998	5	0.00709562	3	0.010633	73	0.08832	6	0.0679348	0.154686	0.231792
	Phaffomycetaceae	7881	9.84547	47	0.201216	64	0.0908239	0	0	31	0.0375057	0	0	1.69584	3.9932
	Pichiaceae	1149	1.43541	38	0.162685	10	0.0141912	2	0.00708868	17	0.0205677	4	0.0452899	0.280872	0.568551
	Saccharomycetaceae	1060	1.32422	333	1.42564	15	0.0212869	120	0.425321	119	0.143974	132	1.49457	0.805834	0.681996
	Saccharomycetales_fam_Incertae_sedis	1142	1.42666	458	1.96078	9	0.0127721	683	2.42078	407	0.492414	343	3.88361	1.6995	1.39538
	Saccharomycodaceae	11069	13.8281	446	1.90941	1794	2.54591	5	0.0177217	9	0.0108888	2	0.0226449	3.05578	5.39108
	Trichomonascaceae	2	0.00249853	0	0	0	0	0	0	0	0	0	0	0.000416422	0.00102002
	Coniochaetaceae	24	0.0299824	1	0.00428119	0	0	0	0	24	0.0290367	5	0.0566123	0.0199854	0.0226665
	Gnomoniaceae	0	0	0	0	0	0	0	0	4	0.00483945	0	0	0.000806575	0.0019757
	Harknessiaceae	0	0	0	0	0	0	0	0	2	0.00241973	0	0	0.000403288	0.000987849
	Valsaceae	1	0.00124927	2	0.00856238	0	0	0	0	2	0.00241973	0	0	0.00203856	0.00334053
	Plectosphaerellaceae	2	0.00249853	8	0.0342495	5	0.00709562	46	0.16304	21	0.0254071	24	0.271739	0.0840049	0.109506
	Clavicipitaceae	23	0.0287331	9	0.0385307	0	0	1	0.00354434	4	0.00483945	11	0.124547	0.0333658	0.0472832
	Cordycipitaceae	19	0.0237361	6	0.0256871	0	0	0	0	1	0.00120986	0	0	0.00843884	0.0126286
	Hypocreaceae	4	0.00499706	0	0	4	0.0056765	0	0	4	0.00483945	6	0.0679348	0.013908	0.0265901
	Hypocreales_fam_Incertae_sedis	30	0.037478	5	0.0214059	4	0.0056765	9	0.0318991	70	0.0846904	3	0.0339674	0.0358529	0.0265566
	Nectriaceae	5111	6.385	1688	7.22665	338	0.479664	7	0.0248104	81	0.0979989	2	0.0226449	2.37279	3.44826
	Stachybotryaceae	3	0.0037478	0	0	0	0	0	0	4	0.00483945	0	0	0.00143121	0.00224393
	Microascaceae	10	0.0124927	10	0.0428119	7	0.00993387	4	0.0141774	33	0.0399255	17	0.192482	0.0519705	0.0703226
	Ophiostomataceae	0	0	0	0	0	0	0	0	1	0.00120986	0	0	0.000201644	0.000493924
	Ophiostomatales_fam_Incertae_sedis	0	0	0	0	0	0	0	0	0	0	1	0.0113225	0.00188708	0.00462238
	Cephalothecaceae	0	0	2	0.00856238	0	0	0	0	0	0	0	0	0.00142706	0.00349558
	Chaetomiaceae	5	0.00624633	13	0.0556554	0	0	1	0.00354434	90	0.108888	6	0.0679348	0.0403781	0.0443586
	Lasiosphaeriaceae	2	0.00249853	4	0.0171248	0	0	0	0	0	0	0	0	0.00327055	0.00686033
	Sordariaceae	7	0.00874486	5	0.0214059	4	0.0056765	9	0.0318991	56	0.0677523	57	0.64538	0.130143	0.253404
	Trichosphaeriaceae	0	0	0	0	0	0	0	0	1	0.00120986	1	0.0113225	0.00208872	0.0045494
	Amphisphaeriaceae	0	0	0	0	0	0	1	0.00354434	9	0.0108888	0	0	0.00240552	0.00439109
	Apiosporaceae	0	0	1	0.00428119	0	0	0	0	0	0	0	0	0.000713531	0.00174779
	Bartaliniaceae	0	0	0	0	0	0	0	0	5	0.00604931	1	0.0113225	0.0028953	0.00478531
	Sporocadaceae	0	0	0	0	0	0	1	0.00354434	5	0.00604931	1	0.0113225	0.00348602	0.00457036
	Xylariaceae	0	0	0	0	0	0	0	0	1	0.00120986	1	0.0113225	0.00208872	0.0045494
	Protomycetaceae	0	0	2	0.00856238	0	0	0	0	0	0	1	0.0113225	0.00331414	0.0052079
	Taphrinaceae	2	0.00249853	0	0	1	0.00141912	3	0.010633	15	0.0181479	4	0.0452899	0.0129981	0.0172519
	Symbiotaphrinaceae	277	0.346047	370	1.58404	2	0.00283825	34	0.120508	187	0.226244	278	3.14764	0.904554	1.2404
	Agaricaceae	0	0	0	0	0	0	1	0.00354434	0	0	50	0.566123	0.0949446	0.230834
	Bolbitiaceae	4	0.00499706	2	0.00856238	0	0	0	0	4	0.00483945	1	0.0113225	0.00495356	0.0045316
	Crepidotaceae	0	0	0	0	0	0	0	0	2	0.00241973	0	0	0.000403288	0.000987849
	Lycoperdaceae	10	0.0124927	1	0.00428119	0	0	0	0	1	0.00120986	1	0.0113225	0.00488436	0.00567301
	Lyophyllaceae	1	0.00124927	0	0	0	0	0	0	0	0	0	0	0.000208211	0.000510011
	Omphalotaceae	2	0.00249853	0	0	0	0	0	0	2	0.00241973	0	0	0.00081971	0.00127013
	Psathyrellaceae	2	0.00249853	28	0.119873	0	0	2	0.00708868	2	0.00241973	1	0.0113225	0.0238671	0.0472066
	Strophariaceae	2	0.00249853	7	0.0299683	0	0	0	0	4	0.00483945	1	0.0113225	0.00810479	0.0115051
	Tricholomataceae	1	0.00124927	1	0.00428119	0	0	0	0	2	0.00241973	0	0	0.00132503	0.00174414
	Typhulaceae	0	0	3	0.0128436	0	0	0	0	0	0	0	0	0.00214059	0.00524336
	Pisolithaceae	0	0	2	0.00856238	0	0	0	0	0	0	0	0	0.00142706	0.00349558
	Botryobasidiaceae	0	0	0	0	0	0	0	0	2	0.00241973	0	0	0.000403288	0.000987849
	Hymenochaetaceae	2	0.00249853	0	0	0	0	0	0	0	0	0	0	0.000416422	0.00102002
	Schizoporaceae	0	0	1	0.00428119	0	0	0	0	0	0	0	0	0.000713531	0.00174779
	Clathraceae	2	0.00249853	0	0	0	0	0	0	0	0	0	0	0.000416422	0.00102002
	Phallaceae	0	0	0	0	0	0	0	0	3	0.00362959	0	0	0.000604931	0.00148177
	Ganodermataceae	0	0	2	0.00856238	0	0	0	0	0	0	2	0.0226449	0.00520122	0.00920642
	Meruliaceae	0	0	0	0	0	0	1	0.00354434	0	0	1	0.0113225	0.0024778	0.00455903
	Phanerochaetaceae	2	0.00249853	0	0	0	0	0	0	4	0.00483945	0	0	0.001223	0.00203414
	Peniophoraceae	0	0	4	0.0171248	0	0	0	0	8	0.0096789	0	0	0.00446728	0.00731025
	Stereaceae	0	0	1	0.00428119	0	0	0	0	0	0	0	0	0.000713531	0.00174779
	Thelephoraceae	0	0	0	0	0	0	0	0	0	0	1	0.0113225	0.00188708	0.00462238
	Kondoaceae	29	0.0362287	19	0.0813426	0	0	0	0	12	0.0145184	2	0.0226449	0.0257891	0.030536
	Cystobasidiaceae	10	0.0124927	8	0.0342495	0	0	1	0.00354434	8	0.0096789	2	0.0226449	0.0137684	0.0127336
	Buckleyzymaceae	2	0.00249853	1	0.00428119	0	0	0	0	9	0.0108888	4	0.0452899	0.0104931	0.0175139
	Symmetrosporaceae	15	0.018739	53	0.226903	0	0	0	0	5	0.00604931	3	0.0339674	0.0476098	0.088799
	Erythrobasidiales_fam_Incertae_sedis	0	0	0	0	0	0	0	0	5	0.00604931	0	0	0.00100822	0.00246962
	Entylomatales_fam_Incertae_sedis	0	0	1	0.00428119	0	0	0	0	0	0	0	0	0.000713531	0.00174779
	Microstromataceae	0	0	1	0.00428119	0	0	3	0.010633	2	0.00241973	1	0.0113225	0.00477607	0.00507106
	Tilletiaceae	1	0.00124927	2	0.00856238	0	0	2	0.00708868	1	0.00120986	0	0	0.00301836	0.00379276
	Malasseziaceae	3	0.0037478	5	0.0214059	1	0.00141912	0	0	2	0.00241973	1	0.0113225	0.00671918	0.00821515
	Leucosporidiaceae	12	0.0149912	0	0	0	0	0	0	5	0.00604931	1	0.0113225	0.00539383	0.00655695
	Microbotryaceae	0	0	0	0	0	0	0	0	4	0.00483945	0	0	0.000806575	0.0019757
	Chrysozymaceae	1	0.00124927	3	0.0128436	3	0.00425737	0	0	2	0.00241973	0	0	0.00346165	0.00487031
	Microbotryomycetes_fam_Incertae_sedis	22	0.0274839	2	0.00856238	165	0.234155	37	0.131141	2	0.00241973	1	0.0113225	0.0691807	0.0940994
	Sporidiobolaceae	1427	1.7827	1323	5.66401	12419	17.6241	95	0.336712	5578	6.74861	63	0.713315	5.47824	6.51102
	Moniliellaceae	0	0	0	0	0	0	2	0.00708868	0	0	8	0.0905797	0.0162781	0.0365105
	Pucciniaceae	11	0.0137419	18	0.0770614	0	0	1	0.00354434	12	0.0145184	5	0.0566123	0.0275797	0.0315967
	Cystofilobasidiaceae	37	0.0462228	2	0.00856238	11	0.0156104	0	0	10	0.0120986	0	0	0.013749	0.0171214
	Mrakiaceae	1	0.00124927	0	0	79	0.112111	9	0.0318991	92	0.111307	1	0.0113225	0.0446482	0.0531878
	Filobasidiaceae	2709	3.38426	990	4.23838	1503	2.13294	205	0.72659	12056	14.5861	47	0.532156	4.26674	5.25931
	Piskurozymaceae	0	0	0	0	0	0	0	0	8	0.0096789	1	0.0113225	0.00350023	0.00544738
	Holtermanniales_fam_Incertae_sedis	52	0.0649618	18	0.0770614	232	0.329237	40	0.141774	171	0.206887	0	0	0.136653	0.117824
	Bulleraceae	4	0.00499706	3	0.0128436	0	0	0	0	0	0	0	0	0.00297344	0.0052322
	Bulleribasidiaceae	558	0.69709	461	1.97363	31	0.0439928	17	0.0602538	293	0.35449	30	0.339674	0.578188	0.724146
	Phaeotremellaceae	9	0.0112434	4	0.0171248	0	0	0	0	2	0.00241973	0	0	0.00513131	0.00731497
	Rhynchogastremataceae	600	0.74956	293	1.25439	5896	8.36716	76	0.26937	3491	4.22363	23	0.260417	2.52075	3.22487
	Sirobasidiaceae	0	0	2	0.00856238	0	0	0	0	2	0.00241973	0	0	0.00183035	0.0034371
	Tremellaceae	14	0.0174897	14	0.0599366	0	0	1	0.00354434	13	0.0157282	0	0	0.0161165	0.0228026
	Trimorphomycetaceae	2	0.00249853	4	0.0171248	0	0	0	0	0	0	0	0	0.00327055	0.00686033
	Trichosporonaceae	5	0.00624633	11	0.0470931	992	1.40777	9	0.0318991	7	0.00846904	10	0.113225	0.269117	0.559185
	Ustilaginaceae	395	0.49346	82	0.351057	8	0.011353	3	0.010633	34	0.0411353	18	0.203804	0.185241	0.202153
	Wallemiaceae	29	0.0362287	214	0.916174	3	0.00425737	53	0.18785	123	0.148813	81	0.91712	0.368407	0.430094
	Chytridiaceae	0	0	0	0	0	0	0	0	2	0.00241973	0	0	0.000403288	0.000987849
	Rhizophlyctidaceae	0	0	3	0.0128436	0	0	0	0	1	0.00120986	0	0	0.00234224	0.00516729
	Powellomycetaceae	0	0	9	0.0385307	0	0	0	0	0	0	0	0	0.00642178	0.0157301
	Mortierellaceae	0	0	1	0.00428119	2	0.00283825	2	0.00708868	0	0	5	0.0566123	0.0118034	0.0221164
	Backusellaceae	1	0.00124927	4	0.0171248	70	0.0993387	6	0.021266	6	0.00725918	0	0	0.024373	0.0376926
	Cunninghamellaceae	0	0	0	0	2	0.00283825	5	0.0177217	0	0	2	0.0226449	0.00720081	0.0102352
	Mucoraceae	12536	15.6608	401	1.71676	35866	50.8983	3794	13.4472	9810	11.8688	117	1.32473	15.8194	18.2251
	Rhizopodaceae	103	0.128674	308	1.31861	75	0.106434	7597	26.9263	96	0.116147	1063	12.0358	6.772	10.9225
	Umbelopsidaceae	0	0	0	0	0	0	0	0	2	0.00241973	0	0	0.000403288	0.000987849
	Neocallimastigaceae	2	0.00249853	0	0	0	0	0	0	0	0	0	0	0.000416422	0.00102002
	WTI	25287	31.5902	3172	13.5799	2365	3.35623	471	1.66938	21471	25.977	620	7.01993	13.8654	12.3854
	Total	80047	100	23358	100	70466	100	28214	100	82654	100	8832	100	100	0

## Sheet: 4.9 - V3-V4 Genus
	#OTU ID	Comercial S1	%	Comercial S4	%	3M S1	%	3M S4	%	6M S1	%	6M S4	%	% Mean	SD
	Abditibacterium	0	0	87	0.138712	0	0	12	0.0105505	4	0.00982873	6	0.00738825	0.0277465	0.0545605
	Stenotrophobacter	0	0	3	0.00478316	0	0	0	0	0	0	0	0	0.000797194	0.00195272
	Luteitalea	0	0	1	0.00159439	0	0	0	0	0	0	1	0.00123138	0.000470961	0.000738584
	Vicinamibacter	0	0	4	0.00637755	0	0	5	0.00439603	0	0	11	0.0135451	0.00405312	0.00538335
	Vicinamibacteraceae	0	0	2	0.00318878	0	0	0	0	0	0	0	0	0.000531463	0.00130181
	Ferrithrix	0	0	0	0	0	0	2	0.00175841	0	0	0	0	0.000293069	0.000717869
	Ilumatobacter	0	0	25	0.0398597	0	0	66	0.0580276	2	0.00491437	15	0.0184706	0.020212	0.0239589
	Actinomyces	0	0	1	0.00159439	2	0.00499775	0	0	0	0	15	0.0184706	0.00417713	0.00726627
	Bifidobacterium	5	0.013152	34	0.0542092	2	0.00499775	79	0.0694573	5	0.0122859	31	0.0381726	0.0320458	0.0261052
	Corynebacterium	14	0.0368256	96	0.153061	0	0	16	0.0140673	4	0.00982873	25	0.0307844	0.0407612	0.0566695
	Dietzia	13	0.0341952	253	0.40338	0	0	4	0.00351682	1	0.00245718	11	0.0135451	0.0761824	0.160788
	Mycobacterium	3	0.00789121	29	0.0462372	0	0	47	0.0413227	7	0.0172003	63	0.0775767	0.0317047	0.0289503
	Gordonia	4	0.0105216	17	0.0271046	0	0	11	0.00967126	6	0.0147431	8	0.009851	0.0119819	0.00885323
	Nocardia	0	0	1	0.00159439	0	0	8	0.00703365	0	0	12	0.0147765	0.00390076	0.00598438
	Rhodococcus	27	0.0710209	21	0.0334821	0	0	22	0.0193425	27	0.066344	61	0.0751139	0.0442172	0.0311506
	Glycomyces	0	0	0	0	0	0	1	0.000879206	0	0	1	0.00123138	0.000351764	0.000556213
	Brevibacterium	2	0.0052608	106	0.169005	1	0.00249888	157	0.138035	5	0.0122859	69	0.0849649	0.0686752	0.0731064
	Cellulomonas	1	0.0026304	47	0.0749362	0	0	78	0.0685781	3	0.00737155	27	0.0332471	0.0311272	0.0336796
	Brachybacterium	13	0.0341952	224	0.357143	8	0.019991	157	0.138035	2	0.00491437	60	0.0738825	0.104694	0.132584
	Agromyces	0	0	25	0.0398597	0	0	11	0.00967126	0	0	1	0.00123138	0.00846039	0.015839
	Curtobacterium	78	0.205171	176	0.280612	6	0.0149933	95	0.0835246	207	0.508637	63	0.0775767	0.195086	0.181339
	Leifsonia	0	0	0	0	0	0	3	0.00263762	0	0	2	0.00246275	0.000850061	0.00131807
	Leucobacter	0	0	0	0	0	0	2	0.00175841	0	0	15	0.0184706	0.00337151	0.0074304
	Microbacterium	201	0.528711	1143	1.82239	21	0.0524764	1572	1.38211	276	0.678183	2589	3.18803	1.27532	1.12947
	Arthrobacter	4	0.0105216	118	0.188138	2	0.00499775	1872	1.64587	4	0.00982873	335	0.412511	0.378645	0.641009
	Glutamicibacter	0	0	460	0.733418	59	0.147434	9	0.00791285	14	0.0344006	20	0.0246275	0.157965	0.286975
	Kocuria	147	0.386669	615	0.980548	0	0	335	0.294534	11	0.027029	119	0.146534	0.305886	0.362917
	Micrococcus	0	0	7	0.0111607	0	0	3	0.00263762	0	0	14	0.0172393	0.00517293	0.00732332
	Nesterenkonia	0	0	2	0.00318878	0	0	0	0	0	0	0	0	0.000531463	0.00130181
	Paenarthrobacter	0	0	2	0.00318878	0	0	18	0.0158257	0	0	15	0.0184706	0.00624752	0.00857434
	Pseudarthrobacter	1	0.0026304	49	0.078125	2	0.00499775	200	0.175841	10	0.0245718	216	0.265977	0.0920239	0.107325
	Cellulosimicrobium	0	0	19	0.0302934	0	0	2	0.00175841	0	0	5	0.00615688	0.00636811	0.0119614
	Promicromonospora	0	0	0	0	0	0	0	0	0	0	2	0.00246275	0.000410458	0.00100541
	Actinoplanes	0	0	6	0.00956633	0	0	5	0.00439603	4	0.00982873	6	0.00738825	0.00519656	0.00447224
	Micromonospora	0	0	14	0.0223214	0	0	32	0.0281346	2	0.00491437	30	0.0369413	0.0153853	0.0158642
	Aeromicrobium	3	0.00789121	16	0.0255102	1	0.00249888	29	0.025497	5	0.0122859	28	0.0344785	0.0180269	0.0123229
	Kribbella	0	0	3	0.00478316	0	0	1	0.000879206	0	0	0	0	0.000943728	0.00191353
	Nocardioides	3	0.00789121	177	0.282207	0	0	417	0.366629	57	0.140059	185	0.227804	0.170765	0.148773
	Acidipropionibacterium	0	0	0	0	0	0	0	0	0	0	1	0.00123138	0.000205229	0.000502707
	Cutibacterium	0	0	6	0.00956633	1	0.00249888	17	0.0149465	40	0.0982873	18	0.0221648	0.0245773	0.0370097
	Amycolatopsis	0	0	0	0	0	0	0	0	0	0	2	0.00246275	0.000410458	0.00100541
	Lechevalieria	0	0	5	0.00797194	0	0	0	0	0	0	1	0.00123138	0.00153389	0.00319222
	Pseudonocardia	2	0.0052608	88	0.140306	0	0	47	0.0413227	1	0.00245718	32	0.039404	0.0381251	0.0534015
	Saccharopolyspora	0	0	0	0	0	0	17	0.0149465	0	0	3	0.00369413	0.00310677	0.00598552
	Saccharothrix	2	0.0052608	0	0	0	0	0	0	0	0	0	0	0.000876801	0.00214771
	Kitasatospora	0	0	0	0	0	0	1	0.000879206	0	0	17	0.0209334	0.00363543	0.00848153
	Streptomyces	3	0.00789121	40	0.0637755	0	0	163	0.143311	6	0.0147431	202	0.248738	0.079743	0.0985917
	Nocardiopsis	0	0	0	0	0	0	59	0.0518731	0	0	6	0.00738825	0.0098769	0.020785
	Nonomuraea	0	0	0	0	0	0	7	0.00615444	0	0	11	0.0135451	0.00328326	0.00559766
	Actinomadura	0	0	2	0.00318878	1	0.00249888	18	0.0158257	3	0.00737155	27	0.0332471	0.0103553	0.0125154
	Olsenella	0	0	5	0.00797194	0	0	0	0	0	0	4	0.0049255	0.00214957	0.00346665
	Collinsella	54	0.142042	14	0.0223214	0	0	0	0	0	0	2	0.00246275	0.0278043	0.0566422
	Rubrobacter	0	0	167	0.266263	0	0	16	0.0140673	0	0	1	0.00123138	0.0469269	0.107594
	Gaiella	2	0.0052608	5	0.00797194	0	0	68	0.059786	4	0.00982873	30	0.0369413	0.0199648	0.0233893
	Conexibacter	0	0	3	0.00478316	0	0	11	0.00967126	0	0	3	0.00369413	0.00302476	0.0038772
	Solirubrobacter	1	0.0026304	3	0.00478316	0	0	7	0.00615444	1	0.00245718	3	0.00369413	0.00328655	0.0021237
	Chthonomonas	0	0	0	0	0	0	4	0.00351682	0	0	4	0.0049255	0.00140705	0.00222485
	Bacteroides	2	0.0052608	3	0.00478316	1	0.00249888	0	0	0	0	0	0	0.00209047	0.002473
	Dysgonomonas	7	0.0184128	12	0.0191327	0	0	0	0	0	0	0	0	0.00625758	0.00969687
	Porphyromonas	0	0	0	0	0	0	0	0	1	0.00245718	0	0	0.000409531	0.00100314
	Prevotella	0	0	1	0.00159439	0	0	0	0	0	0	0	0	0.000265731	0.000650906
	Tannerella	0	0	3	0.00478316	0	0	0	0	0	0	0	0	0.000797194	0.00195272
	Chitinophaga	0	0	19	0.0302934	0	0	3	0.00263762	0	0	10	0.0123138	0.00754079	0.0121251
	Edaphobaculum	0	0	7	0.0111607	0	0	0	0	9	0.0221147	0	0	0.00554589	0.00926367
	Candidatus_Amoebophilus	0	0	0	0	0	0	2	0.00175841	0	0	1	0.00123138	0.000498298	0.000789746
	Candidatus_Cardinium	0	0	0	0	0	0	0	0	0	0	2	0.00246275	0.000410458	0.00100541
	Algoriphagus	3	0.00789121	0	0	0	0	0	0	0	0	0	0	0.0013152	0.00322157
	Fulvivirga	0	0	5	0.00797194	0	0	5	0.00439603	0	0	0	0	0.00206133	0.0033877
	Rhodocytophaga	0	0	15	0.0239158	0	0	0	0	0	0	0	0	0.00398597	0.00976359
	Adhaeribacter	0	0	7	0.0111607	0	0	0	0	0	0	0	0	0.00186012	0.00455634
	Hymenobacter	1	0.0026304	199	0.317283	0	0	82	0.0720949	86	0.211318	41	0.0504864	0.108969	0.127931
	Pontibacter	2	0.0052608	10	0.0159439	0	0	1	0.000879206	0	0	7	0.00861963	0.00511725	0.00632197
	Ohtaekwangia	0	0	13	0.020727	0	0	0	0	0	0	0	0	0.00345451	0.00846178
	Dyadobacter	22	0.0578688	40	0.0637755	0	0	8	0.00703365	53	0.130231	51	0.0628001	0.0536181	0.0471594
	Fibrella	0	0	6	0.00956633	0	0	0	0	2	0.00491437	0	0	0.00241345	0.00401789
	Larkinella	0	0	5	0.00797194	0	0	0	0	0	0	0	0	0.00132866	0.00325453
	Spirosoma	0	0	56	0.0892857	0	0	83	0.0729741	6	0.0147431	4	0.0049255	0.0303214	0.0400561
	Flavobacterium	54	0.142042	64	0.102041	0	0	13	0.0114297	1	0.00245718	65	0.0800394	0.0563348	0.060149
	Apibacter	0	0	0	0	0	0	13	0.0114297	0	0	2	0.00246275	0.0023154	0.00457244
	Chryseobacterium	205	0.539232	191	0.304528	0	0	10	0.00879206	39	0.0958302	15	0.0184706	0.161142	0.217858
	Elizabethkingia	0	0	14	0.0223214	2	0.00499775	0	0	0	0	0	0	0.0045532	0.00893123
	Mucilaginibacter	24	0.0631297	8	0.0127551	0	0	3	0.00263762	22	0.054058	7	0.00861963	0.0235333	0.0276719
	Pedobacter	104	0.273562	139	0.22162	0	0	44	0.0386851	176	0.432464	86	0.105898	0.178705	0.162527
	Sphingobacterium	27	0.0710209	55	0.0876913	25	0.0624719	10	0.00879206	1	0.00245718	1	0.00123138	0.0389441	0.0390422
	Rubrivirga	0	0	3	0.00478316	0	0	2	0.00175841	0	0	1	0.00123138	0.00129549	0.0018664
	Peredibacter	0	0	2	0.00318878	0	0	8	0.00703365	0	0	3	0.00369413	0.00231942	0.00286387
	Bdellovibrio	0	0	1	0.00159439	0	0	2	0.00175841	0	0	2	0.00246275	0.000969258	0.00110113
	Oligoflexus	0	0	1	0.00159439	0	0	2	0.00175841	0	0	5	0.00615688	0.00158495	0.00238616
	Caldilinea	0	0	1	0.00159439	0	0	4	0.00351682	0	0	2	0.00246275	0.00126233	0.00151092
	Litorilinea	0	0	4	0.00637755	0	0	7	0.00615444	0	0	4	0.0049255	0.00290958	0.00322543
	Herpetosiphon	0	0	21	0.0334821	0	0	0	0	0	0	15	0.0184706	0.0086588	0.0142293
	Kouleothrix	0	0	1	0.00159439	0	0	1	0.000879206	0	0	1	0.00123138	0.000617495	0.000713241
	Ktedonobacter	0	0	1	0.00159439	0	0	15	0.0131881	0	0	9	0.0110824	0.00431081	0.00612843
	Aliterella	0	0	0	0	0	0	0	0	0	0	2	0.00246275	0.000410458	0.00100541
	Crinalium	0	0	0	0	0	0	2	0.00175841	0	0	0	0	0.000293069	0.000717869
	Calothrix	0	0	2	0.00318878	0	0	0	0	0	0	0	0	0.000531463	0.00130181
	Nostoc	0	0	212	0.33801	0	0	4	0.00351682	0	0	22	0.0270903	0.0614362	0.135905
	Tolypothrix	0	0	47	0.0749362	0	0	11	0.00967126	0	0	3	0.00369413	0.0147169	0.0297425
	Tychonema	1	0.0026304	64	0.102041	0	0	38	0.0334098	13	0.0319434	2	0.00246275	0.0287479	0.0389956
	Leptolyngbya	0	0	0	0	0	0	3	0.00263762	0	0	0	0	0.000439603	0.0010768
	Sericytochromatia	0	0	0	0	0	0	2	0.00175841	0	0	3	0.00369413	0.000908756	0.00153516
	Gastranaerophilales	0	0	1	0.00159439	0	0	0	0	0	0	0	0	0.000265731	0.000650906
	Deinococcus	7	0.0184128	148	0.235969	0	0	1139	1.00142	15	0.0368578	183	0.225342	0.253	0.381297
	Truepera	0	0	258	0.411352	0	0	101	0.0887998	0	0	15	0.0184706	0.0864371	0.162855
	Acidibacillus	0	0	0	0	0	0	0	0	0	0	2	0.00246275	0.000410458	0.00100541
	Alicyclobacillus	0	0	0	0	0	0	1	0.000879206	0	0	8	0.009851	0.00178837	0.00396549
	Tumebacillus	0	0	11	0.0175383	0	0	14	0.0123089	2	0.00491437	103	0.126832	0.0269322	0.0494317
	Aneurinibacillus	0	0	2	0.00318878	0	0	11	0.00967126	2	0.00491437	20	0.0246275	0.00706699	0.0093243
	Bacillus	32	0.0841729	2661	4.24267	0	0	430	0.378059	33	0.0810871	601	0.740057	0.921007	1.65015
	Fictibacillus	0	0	0	0	0	0	3	0.00263762	0	0	1	0.00123138	0.000644832	0.00109348
	Halobacillus	0	0	1	0.00159439	0	0	1	0.000879206	0	0	0	0	0.000412266	0.000677539
	Oceanobacillus	0	0	2	0.00318878	0	0	8	0.00703365	0	0	15	0.0184706	0.00478218	0.00726071
	Virgibacillus	0	0	10	0.0159439	0	0	13	0.0114297	0	0	21	0.0258589	0.00887207	0.0107819
	Lysinibacillus	5	0.013152	15	0.0239158	0	0	31	0.0272554	3	0.00737155	51	0.0628001	0.0224158	0.0222314
	Planococcus	11	0.0289344	199	0.317283	0	0	14	0.0123089	4	0.00982873	10	0.0123138	0.0634448	0.124703
	Planomicrobium	0	0	32	0.0510204	0	0	0	0	2	0.00491437	6	0.00738825	0.0105538	0.0200675
	Solibacillus	0	0	7	0.0111607	0	0	16	0.0140673	0	0	13	0.0160079	0.00687265	0.00768509
	Sporosarcina	0	0	20	0.0318878	4	0.0099955	185	0.162653	23	0.0565152	276	0.33986	0.100152	0.131217
	Brevibacillus	0	0	0	0	0	0	3	0.00263762	0	0	10	0.0123138	0.0024919	0.00492602
	Desulfuribacillus	0	0	0	0	0	0	0	0	0	0	6	0.00738825	0.00123138	0.00301624
	Spiroplasma	0	0	2	0.00318878	0	0	0	0	0	0	0	0	0.000531463	0.00130181
	Breznakia	0	0	2	0.00318878	0	0	0	0	0	0	0	0	0.000531463	0.00130181
	Exiguobacterium	0	0	29	0.0462372	0	0	25	0.0219801	3	0.00737155	6	0.00738825	0.0138295	0.0177899
	Aerococcus	27	0.0710209	58	0.0924745	0	0	0	0	0	0	0	0	0.0272492	0.042756
	Carnobacterium	9	0.0236736	12	0.0191327	1	0.00249888	0	0	2	0.00491437	6	0.00738825	0.00960129	0.00957467
	Enterococcus	266	0.699687	796	1.26913	99	0.247389	208	0.182875	304	0.746984	1640	2.01946	0.86092	0.690505
	Lactobacillus	494	1.29942	3850	6.13839	22	0.0549753	9144	8.03946	95	0.233432	8761	10.7881	4.42563	4.53706
	Pediococcus	1	0.0026304	19	0.0302934	0	0	9	0.00791285	0	0	5	0.00615688	0.00783225	0.0114635
	Leuconostoc	995	2.61725	1229	1.9595	5	0.0124944	19	0.0167049	38	0.093373	73	0.0898904	0.798203	1.17338
	Weissella	6579	17.3054	2472	3.94133	7	0.0174921	33	0.0290138	3	0.00737155	672	0.827484	3.68802	6.84235
	Brochothrix	0	0	6	0.00956633	0	0	0	0	1	0.00245718	0	0	0.00200392	0.00383297
	Lactococcus	237	0.623405	549	0.875319	9	0.0224899	71	0.0624236	31	0.0761727	1109	1.3656	0.504234	0.548518
	Streptococcus	67	0.176237	108	0.172194	0	0	19	0.0167049	30	0.0737155	26	0.0320158	0.0784778	0.0780969
	Cohnella	0	0	0	0	0	0	2	0.00175841	0	0	4	0.0049255	0.00111399	0.00199533
	Paenibacillus	6	0.0157824	23	0.0366709	180	0.449798	67	0.0589068	6	0.0147431	150	0.184706	0.126768	0.170467
	Salinicoccus	2	0.0052608	11	0.0175383	0	0	0	0	0	0	4	0.0049255	0.00462076	0.00680322
	Staphylococcus	21	0.0552384	233	0.371492	309	0.772153	3049	2.6807	89	0.218689	305	0.37557	0.74564	0.977387
	Laceyella	0	0	0	0	0	0	0	0	0	0	2	0.00246275	0.000410458	0.00100541
	Novibacillus	0	0	0	0	0	0	1	0.000879206	0	0	1	0.00123138	0.000351764	0.000556213
	Shimazuella	0	0	0	0	0	0	3	0.00263762	0	0	7	0.00861963	0.00187621	0.00346797
	Thermoactinomyces	0	0	0	0	0	0	25	0.0219801	2	0.00491437	49	0.0603374	0.0145387	0.0239985
	Clostridium	11	0.0289344	53	0.0845026	0	0	55	0.0483563	4	0.00982873	101	0.124369	0.0493318	0.0474946
	Anaerofustis	0	0	3	0.00478316	0	0	0	0	0	0	0	0	0.000797194	0.00195272
	Blautia	104	0.273562	13	0.020727	0	0	0	0	0	0	4	0.0049255	0.0498691	0.10988
	Cellulosilyticum	0	0	0	0	0	0	0	0	0	0	3	0.00369413	0.000615688	0.00150812
	Lachnoclostridium	0	0	13	0.020727	0	0	1	0.000879206	18	0.0442293	25	0.0307844	0.0161033	0.0188594
	Butyricicoccus	8	0.0210432	49	0.078125	0	0	0	0	0	0	3	0.00369413	0.0171437	0.0309727
	Oscillibacter	0	0	1	0.00159439	0	0	0	0	0	0	0	0	0.000265731	0.000650906
	Faecalibacterium	0	0	29	0.0462372	0	0	0	0	0	0	7	0.00861963	0.00914281	0.0184967
	Ruminococcaceae Icertae_Sedis	9	0.0236736	23	0.0366709	0	0	0	0	2	0.00491437	5	0.00615688	0.0119026	0.014948
	Ruminococcus	0	0	2	0.00318878	0	0	0	0	0	0	8	0.009851	0.0021733	0.00397168
	Clostridioides	6	0.0157824	4	0.00637755	0	0	3	0.00263762	1	0.00245718	12	0.0147765	0.00700521	0.0067329
	Paraclostridium	0	0	0	0	0	0	5	0.00439603	0	0	2	0.00246275	0.00114313	0.00187349
	Anaerococcus	0	0	11	0.0175383	0	0	1	0.000879206	2	0.00491437	2	0.00246275	0.0042991	0.00674813
	Finegoldia	0	0	2	0.00318878	0	0	2	0.00175841	1	0.00245718	0	0	0.00123406	0.00142552
	Peptoniphilus	0	0	1	0.00159439	0	0	0	0	0	0	0	0	0.000265731	0.000650906
	Desulfosporosinus	0	0	0	0	0	0	0	0	0	0	2	0.00246275	0.000410458	0.00100541
	Hydrogenispora	0	0	0	0	0	0	1	0.000879206	0	0	1	0.00123138	0.000351764	0.000556213
	Limnochordia	0	0	0	0	0	0	0	0	0	0	2	0.00246275	0.000410458	0.00100541
	Phascolarctobacterium	0	0	7	0.0111607	0	0	0	0	0	0	2	0.00246275	0.00227058	0.00446528
	Megamonas	2	0.0052608	20	0.0318878	0	0	0	0	0	0	0	0	0.00619143	0.0127632
	Pelosinus	0	0	0	0	0	0	0	0	0	0	2	0.00246275	0.000410458	0.00100541
	Sporomusa	0	0	0	0	0	0	0	0	0	0	2	0.00246275	0.000410458	0.00100541
	Veillonella	3	0.00789121	0	0	0	0	0	0	0	0	0	0	0.0013152	0.00322157
	Symbiobacterium	0	0	0	0	0	0	0	0	2	0.00491437	0	0	0.000819061	0.00200628
	Gemmatimonas	0	0	24	0.0382653	0	0	14	0.0123089	0	0	10	0.0123138	0.0104813	0.0148877
	Roseisolibacter	0	0	29	0.0462372	0	0	10	0.00879206	0	0	9	0.0110824	0.0110186	0.0179418
	Corallococcus	0	0	2	0.00318878	0	0	3	0.00263762	2	0.00491437	4	0.0049255	0.00261104	0.00221953
	Haliangium	0	0	0	0	0	0	4	0.00351682	2	0.00491437	4	0.0049255	0.00222612	0.00249183
	Sorangium	0	0	3	0.00478316	0	0	13	0.0114297	0	0	13	0.0160079	0.00537012	0.00688098
	Sandaracinus	0	0	0	0	0	0	0	0	0	0	3	0.00369413	0.000615688	0.00150812
	Nitrospira	0	0	0	0	0	0	1	0.000879206	0	0	1	0.00123138	0.000351764	0.000556213
	Saccharimonadales	0	0	0	0	0	0	14	0.0123089	2	0.00491437	4	0.0049255	0.00369146	0.00486125
	Tepidisphaera	0	0	12	0.0191327	0	0	5	0.00439603	2	0.00491437	3	0.00369413	0.0053562	0.00708587
	Fimbriiglobus	0	0	4	0.00637755	0	0	20	0.0175841	0	0	2	0.00246275	0.00440407	0.00692191
	Gemmata	0	0	29	0.0462372	0	0	55	0.0483563	0	0	2	0.00246275	0.0161761	0.0241342
	Zavarzinella	0	0	0	0	0	0	16	0.0140673	0	0	2	0.00246275	0.00275501	0.00562874
	Paludisphaera	0	0	12	0.0191327	0	0	29	0.025497	0	0	2	0.00246275	0.00784873	0.0114246
	Singulisphaera	0	0	180	0.28699	1	0.00249888	224	0.196942	8	0.0196575	108	0.132989	0.106513	0.119296
	Pirellula	0	0	1	0.00159439	0	0	0	0	0	0	1	0.00123138	0.000470961	0.000738584
	Rhodopirellula	0	0	1	0.00159439	0	0	1	0.000879206	0	0	1	0.00123138	0.000617495	0.000713241
	Gimesia	0	0	0	0	0	0	3	0.00263762	0	0	0	0	0.000439603	0.0010768
	Acetobacter	19	0.0499776	443	0.706314	1	0.00249888	28	0.0246178	0	0	9	0.0110824	0.132415	0.281748
	Acidiphilium	0	0	0	0	0	0	1	0.000879206	0	0	1	0.00123138	0.000351764	0.000556213
	Gluconacetobacter	0	0	1	0.00159439	0	0	6	0.00527524	0	0	27	0.0332471	0.00668613	0.0131721
	Gluconobacter	45	0.118368	25	0.0398597	2	0.00499775	0	0	0	0	0	0	0.0272043	0.0472956
	Granulibacter	0	0	1	0.00159439	0	0	4	0.00351682	0	0	4	0.0049255	0.00167279	0.00211572
	Komagataeibacter	0	0	11	0.0175383	0	0	58	0.0509939	0	0	227	0.279522	0.0580091	0.110318
	Roseomonas	4	0.0105216	269	0.42889	0	0	685	0.602256	18	0.0442293	189	0.23273	0.219771	0.250237
	Azospirillum	10	0.026304	101	0.161033	1	0.00249888	432	0.379817	17	0.0417721	124	0.152691	0.127353	0.140455
	Brevundimonas	183	0.481364	432	0.688776	1	0.00249888	794	0.698089	8	0.0196575	172	0.211797	0.350364	0.316915
	Caulobacter	2	0.0052608	3	0.00478316	0	0	6	0.00527524	0	0	11	0.0135451	0.00481072	0.00495974
	Bosea	0	0	5	0.00797194	0	0	19	0.0167049	2	0.00491437	5	0.00615688	0.00595802	0.00619155
	Methylobacterium	8	0.0210432	97	0.154656	0	0	428	0.3763	190	0.466865	245	0.301687	0.220092	0.191989
	Microvirga	4	0.0105216	154	0.245536	0	0	130	0.114297	6	0.0147431	74	0.0911218	0.0793698	0.0940057
	Devosia	7	0.0184128	60	0.0956633	0	0	57	0.0501147	16	0.0393149	22	0.0270903	0.0384327	0.0329214
	Bartonella	15	0.039456	23	0.0366709	0	0	1	0.000879206	0	0	0	0	0.0128344	0.0195652
	Ensifer	0	0	9	0.0143495	2	0.00499775	9	0.00791285	13	0.0319434	15	0.0184706	0.0129457	0.0113974
	Mesorhizobium	0	0	7	0.0111607	0	0	6	0.00527524	1	0.00245718	9	0.0110824	0.00499592	0.00512818
	Ochrobactrum	42	0.110477	69	0.110013	2	0.00499775	0	0	1	0.00245718	9	0.0110824	0.0398378	0.0546616
	Labrenzia	0	0	0	0	0	0	1	0.000879206	0	0	1	0.00123138	0.000351764	0.000556213
	Bradyrhizobium	0	0	6	0.00956633	0	0	35	0.0307722	8	0.0196575	17	0.0209334	0.0134882	0.0124215
	Paracoccus	18	0.0473472	166	0.264668	0	0	326	0.286621	34	0.0835442	137	0.168698	0.141813	0.117657
	Rhodobacter	0	0	4	0.00637755	0	0	3	0.00263762	0	0	5	0.00615688	0.00252867	0.00307155
	Rickettsia	0	0	3	0.00478316	0	0	128	0.112538	2	0.00491437	26	0.0320158	0.0257086	0.0442071
	Erythrobacter	1	0.0026304	0	0	0	0	0	0	0	0	0	0	0.0004384	0.00107386
	Novosphingobium	35	0.0920641	80	0.127551	1	0.00249888	20	0.0175841	62	0.152345	310	0.381726	0.128962	0.137257
	Sphingobium	11	0.0289344	5	0.00797194	0	0	2	0.00175841	2	0.00491437	1	0.00123138	0.00746842	0.0109073
	Sphingomonas	95	0.249888	447	0.712691	2	0.00499775	571	0.502027	412	1.01236	1463	1.8015	0.713911	0.637918
	Geminicoccus	0	0	21	0.0334821	0	0	46	0.0404435	4	0.00982873	21	0.0258589	0.0182689	0.0174328
	Rheinheimera	0	0	0	0	0	0	1	0.000879206	0	0	1	0.00123138	0.000351764	0.000556213
	Shewanella	2	0.0052608	0	0	0	0	0	0	0	0	0	0	0.000876801	0.00214771
	Achromobacter	0	0	4	0.00637755	3	0.00749663	0	0	0	0	0	0	0.00231236	0.00359973
	Alcaligenes	0	0	1	0.00159439	0	0	0	0	0	0	0	0	0.000265731	0.000650906
	Bordetella	0	0	0	0	0	0	0	0	0	0	2	0.00246275	0.000410458	0.00100541
	Cupriavidus	0	0	2	0.00318878	0	0	0	0	0	0	0	0	0.000531463	0.00130181
	Pandoraea	0	0	4	0.00637755	0	0	0	0	0	0	0	0	0.00106293	0.00260362
	Ralstonia	0	0	1	0.00159439	0	0	8	0.00703365	0	0	28	0.0344785	0.00718442	0.0136461
	Acidovorax	0	0	16	0.0255102	0	0	3	0.00263762	0	0	14	0.0172393	0.00756451	0.0110597
	Comamonas	0	0	13	0.020727	0	0	0	0	0	0	1	0.00123138	0.00365974	0.00837573
	Delftia	3	0.00789121	6	0.00956633	0	0	3	0.00263762	0	0	15	0.0184706	0.00642763	0.0071277
	Polaromonas	0	0	0	0	0	0	5	0.00439603	0	0	1	0.00123138	0.000937901	0.00176428
	Variovorax	110	0.289344	22	0.0350765	0	0	5	0.00439603	5	0.0122859	142	0.174855	0.085993	0.119437
	Neisseria	0	0	0	0	0	0	9	0.00791285	0	0	1	0.00123138	0.00152404	0.00316839
	Duganella	10	0.026304	0	0	0	0	0	0	4	0.00982873	0	0	0.00602213	0.0106856
	Herbaspirillum	0	0	0	0	0	0	7	0.00615444	0	0	10	0.0123138	0.00307803	0.00515092
	Massilia	20	0.052608	112	0.178571	0	0	51	0.0448395	10197	25.0559	131	0.16131	4.24887	10.1936
	Aquicella	0	0	0	0	0	0	0	0	0	0	2	0.00246275	0.000410458	0.00100541
	Citrobacter	10	0.026304	57	0.0908801	5	0.0124944	0	0	1	0.00245718	4	0.0049255	0.0228435	0.0346599
	Cronobacter	2	0.0052608	0	0	0	0	0	0	0	0	0	0	0.000876801	0.00214771
	Enterobacter	1399	3.67993	347	0.553253	273	0.682193	103	0.0905582	34	0.0835442	1369	1.68575	1.12921	1.37983
	Escherichia-Shigella	2	0.0052608	0	0	0	0	0	0	0	0	1	0.00123138	0.00108203	0.00210559
	Klebsiella	1	0.0026304	0	0	1	0.00249888	0	0	1	0.00245718	0	0	0.00126441	0.00138627
	Raoultella	1456	3.82987	118	0.188138	967	2.41641	32	0.0281346	25	0.0614296	88	0.108361	1.10539	1.62649
	Salmonella	139	0.365626	77	0.122768	58	0.144935	32	0.0281346	3	0.00737155	97	0.119443	0.13138	0.127522
	Pantoea	9148	24.0629	12556	20.0191	35497	88.7026	48888	42.9826	6550	16.0946	9554	11.7646	33.9377	28.9215
	Rosenbergiella	2	0.0052608	0	0	5	0.0124944	0	0	0	0	0	0	0.0029592	0.00512337
	Hafnia	24	0.0631297	20	0.0318878	11	0.0274876	0	0	1	0.00245718	0	0	0.020827	0.0251444
	Providencia	241	0.633927	66	0.10523	0	0	0	0	2	0.00491437	35	0.0430981	0.131195	0.249618
	Dickeya	0	0	4	0.00637755	0	0	0	0	0	0	0	0	0.00106293	0.00260362
	Pectobacterium	95	0.249888	25	0.0398597	1	0.00249888	0	0	0	0	0	0	0.0487078	0.0998043
	Sodalis	26	0.0683905	27	0.0430485	0	0	67	0.0589068	13	0.0319434	273	0.336165	0.0897424	0.123049
	Rahnella	2216	5.82897	6282	10.0159	0	0	3	0.00263762	0	0	4	0.0049255	2.64208	4.29913
	Serratia	271	0.712839	107	0.170599	0	0	33	0.0290138	9	0.0221147	97	0.119443	0.175668	0.271177
	Legionella	0	0	0	0	0	0	5	0.00439603	0	0	0	0	0.000732672	0.00179467
	Halomonas	5024	13.2151	1110	1.76977	0	0	2	0.00175841	0	0	8	0.009851	2.49942	5.29697
	Zymobacter	13	0.0341952	0	0	0	0	0	0	0	0	0	0	0.0056992	0.0139601
	Gilliamella	0	0	0	0	1	0.00249888	32	0.0281346	11	0.027029	30	0.0369413	0.0157673	0.0167414
	Acinetobacter	48	0.126259	121	0.192921	41	0.102454	10	0.00879206	13	0.0319434	14	0.0172393	0.0799348	0.0730946
	Psychrobacter	9	0.0236736	113	0.180166	0	0	2	0.00175841	16	0.0393149	2	0.00246275	0.0412293	0.0698225
	Pseudomonas	1390	3.65626	1376	2.19388	11	0.0274876	78	0.0685781	12599	30.9581	3859	4.75188	6.94269	11.9161
	Vibrio	1	0.0026304	1	0.00159439	0	0	0	0	0	0	0	0	0.000704132	0.00113897
	Luteimonas	1	0.0026304	0	0	0	0	0	0	0	0	0	0	0.0004384	0.00107386
	Lysobacter	0	0	3	0.00478316	0	0	6	0.00527524	0	0	20	0.0246275	0.00578098	0.00955722
	Pseudoxanthomonas	0	0	0	0	0	0	0	0	0	0	2	0.00246275	0.000410458	0.00100541
	Stenotrophomonas	603	1.58613	431	0.687181	1	0.00249888	71	0.0624236	2	0.00491437	241	0.296761	0.439985	0.619436
	Xanthomonas	1	0.0026304	1	0.00159439	0	0	3	0.00263762	13	0.0319434	7	0.00861963	0.00790424	0.0121345
	Sumerlaea	0	0	0	0	0	0	2	0.00175841	0	0	0	0	0.000293069	0.000717869
	Candidatus_Udaeobacter	0	0	0	0	0	0	3	0.00263762	0	0	0	0	0.000439603	0.0010768
	Chthoniobacter	0	0	57	0.0908801	0	0	94	0.0826454	4	0.00982873	26	0.0320158	0.035895	0.0411834
	Candidatus_Xiphinematobacter	0	0	0	0	0	0	6	0.00527524	0	0	0	0	0.000879206	0.00215361
	Pedosphaeraceae	0	0	2	0.00318878	0	0	0	0	2	0.00491437	0	0	0.00135052	0.00216221
	Akkermansia	1	0.0026304	0	0	1	0.00249888	0	0	0	0	0	0	0.00085488	0.00132503
	Luteolibacter	0	0	1	0.00159439	0	0	1	0.000879206	0	0	3	0.00369413	0.00102795	0.0014575
	Roseimicrobium	0	0	0	0	0	0	2	0.00175841	0	0	0	0	0.000293069	0.000717869
	WTI	5313	13.9753	18548	29.5727	2359	5.89485	39167	34.4359	8542	20.9893	42697	52.576	26.2407	16.5153
	Total	38017	100	62720	100	40018	100	113739	100	40697	100	81210	100	100	0

## Sheet: 4.10 - ITS Genus
	#OTU ID	Comercial S1	%	Comercial S4	%	3M S1	%	3M S4	%	6M S1	%	6M S4	%	% Mean	SD
	Phaeococcomyces	2	0.00249853	0	0	0	0	0	0	1	0.00120986	1	0.0113225	0.00250514	0.00443284
	Diplodia	0	0	0	0	0	0	2	0.00708868	5	0.00604931	0	0	0.00218967	0.0034081
	Homortomyces	15	0.018739	3	0.0128436	0	0	0	0	0	0	0	0	0.00526376	0.00836497
	Ramimonilia	0	0	3	0.0128436	0	0	0	0	0	0	0	0	0.00214059	0.00524336
	Arthrocatena	2	0.00249853	1	0.00428119	0	0	0	0	0	0	1	0.0113225	0.00301703	0.00443068
	Cladosporium	3550	4.43489	6426	27.5109	749	1.06292	3790	13.433	4607	5.57384	1830	20.7201	12.1226	10.3609
	Neocladosporium	2	0.00249853	1	0.00428119	0	0	0	0	0	0	0	0	0.00112995	0.00183905
	Rachicladosporium	0	0	2	0.00856238	0	0	0	0	0	0	1	0.0113225	0.00331414	0.0052079
	Toxicocladosporium	0	0	0	0	0	0	0	0	0	0	1	0.0113225	0.00188708	0.00462238
	Verrucocladosporium	1	0.00124927	0	0	0	0	0	0	0	0	0	0	0.000208211	0.000510011
	Mycosphaerella	2	0.00249853	1	0.00428119	0	0	1	0.00354434	0	0	0	0	0.00172068	0.00196821
	Ramularia	0	0	1	0.00428119	0	0	2	0.00708868	0	0	1	0.0113225	0.00378206	0.00471068
	Septoria	1	0.00124927	0	0	0	0	0	0	0	0	0	0	0.000208211	0.000510011
	Catenulostroma	3	0.0037478	2	0.00856238	0	0	1	0.00354434	1	0.00120986	3	0.0339674	0.00850529	0.0128151
	Constantinomyces	0	0	0	0	0	0	0	0	3	0.00362959	1	0.0113225	0.00249201	0.00456314
	Friedmanniomyces	0	0	0	0	0	0	0	0	0	0	1	0.0113225	0.00188708	0.00462238
	Neocatenulostroma	0	0	1	0.00428119	0	0	0	0	4	0.00483945	2	0.0226449	0.00529426	0.00879052
	Aureobasidium	920	1.14932	275	1.17733	4827	6.85011	5507	19.5187	5952	7.2011	279	3.15897	6.50925	6.9025
	Dothiora	0	0	2	0.00856238	0	0	0	0	20	0.0241973	0	0	0.00545994	0.00979751
	Hormonema	4	0.00499706	2	0.00856238	3	0.00425737	2	0.00708868	13	0.0157282	2	0.0226449	0.0105464	0.00720368
	Pringsheimia	7	0.00874486	0	0	0	0	0	0	62	0.0750115	0	0	0.0139594	0.0301131
	Camarosporidiella	0	0	1	0.00428119	0	0	0	0	2	0.00241973	2	0.0226449	0.00489097	0.0088707
	Coniothyrium	7	0.00874486	0	0	0	0	0	0	0	0	0	0	0.00145748	0.00357008
	Neocucurbitaria	1	0.00124927	0	0	1	0.00141912	1	0.00354434	3	0.00362959	1	0.0113225	0.00352746	0.00407065
	Pyrenochaeta	0	0	0	0	6	0.00851474	0	0	0	0	0	0	0.00141912	0.00347613
	Didymella	1	0.00124927	4	0.0171248	0	0	0	0	1	0.00120986	0	0	0.00326398	0.00681704
	Epicoccum	33	0.0412258	460	1.96935	17	0.0241251	39	0.138229	296	0.358119	112	1.26812	0.633194	0.803801
	Neoascochyta	0	0	0	0	4	0.0056765	0	0	17	0.0205677	0	0	0.00437403	0.00825177
	Stagonosporopsis	0	0	7	0.0299683	0	0	0	0	0	0	0	0	0.00499472	0.0122345
	Xenodidymella	0	0	16	0.068499	0	0	0	0	0	0	0	0	0.0114165	0.0279646
	Bimuria	0	0	1	0.00428119	0	0	0	0	0	0	0	0	0.000713531	0.00174779
	Kalmusia	0	0	0	0	0	0	0	0	2	0.00241973	0	0	0.000403288	0.000987849
	Paracamarosporium	0	0	0	0	0	0	0	0	6	0.00725918	1	0.0113225	0.00309694	0.00496684
	Paraconiothyrium	0	0	0	0	0	0	0	0	10	0.0120986	0	0	0.00201644	0.00493924
	Paraphaeosphaeria	0	0	1	0.00428119	0	0	0	0	0	0	0	0	0.000713531	0.00174779
	Pseudopithomyces	11	0.0137419	11	0.0470931	41	0.0581841	7	0.0248104	1199	1.45063	40	0.452899	0.341226	0.568723
	Spegazzinia	12	0.0149912	15	0.0642178	0	0	0	0	7	0.00846904	1	0.0113225	0.0165001	0.0241457
	Suttonomyces	0	0	0	0	0	0	0	0	13	0.0157282	0	0	0.00262137	0.00642102
	Ampelomyces	0	0	0	0	0	0	0	0	17	0.0205677	0	0	0.00342794	0.00839672
	Helminthosporium	0	0	0	0	0	0	0	0	2	0.00241973	0	0	0.000403288	0.000987849
	Periconia	2	0.00249853	11	0.0470931	0	0	0	0	5	0.00604931	3	0.0339674	0.0149347	0.020377
	Dematiopleospora	9	0.0112434	13	0.0556554	0	0	1	0.00354434	1	0.00120986	1	0.0113225	0.0138293	0.021065
	Paraphoma	0	0	1	0.00428119	0	0	0	0	0	0	0	0	0.000713531	0.00174779
	Phaeosphaeria	0	0	4	0.0171248	0	0	0	0	211	0.255281	0	0	0.045401	0.103048
	Alternaria	1462	1.82643	3465	14.8343	378	0.536429	167	0.591905	1202	1.45426	257	2.90987	3.6922	5.52845
	Bipolaris	10	0.0124927	9	0.0385307	19	0.0269634	5	0.0177217	84	0.101628	26	0.294384	0.0819535	0.108971
	Comoclathris	8	0.00999413	6	0.0256871	0	0	1	0.00354434	7	0.00846904	0	0	0.00794911	0.00964229
	Curvularia	0	0	0	0	1	0.00141912	1	0.00354434	8	0.0096789	1	0.0113225	0.00432747	0.00498184
	Pyrenophora	9	0.0112434	32	0.136998	0	0	0	0	0	0	0	0	0.0247069	0.0551947
	Stemphylium	26	0.0324809	36	0.154123	13	0.0184486	1	0.00354434	18	0.0217775	9	0.101902	0.0553794	0.0593613
	Ulocladium	35	0.0437243	147	0.629335	2083	2.95604	475	1.68356	1006	1.21712	134	1.51721	1.34116	0.99614
	Pleiochaeta	0	0	0	0	0	0	0	0	3	0.00362959	0	0	0.000604931	0.00148177
	Pseudorobillarda	0	0	0	0	0	0	0	0	9994	12.0914	0	0	2.01523	4.93628
	Forliomyces	0	0	0	0	0	0	0	0	0	0	1	0.0113225	0.00188708	0.00462238
	Preussia	0	0	2	0.00856238	0	0	0	0	6	0.00725918	0	0	0.00263693	0.00410584
	Sporormia	0	0	1	0.00428119	0	0	0	0	0	0	0	0	0.000713531	0.00174779
	Sporormiella	34	0.042475	16	0.068499	0	0	0	0	4	0.00483945	0	0	0.0193023	0.0292718
	Teichospora	2	0.00249853	1	0.00428119	0	0	0	0	2	0.00241973	1	0.0113225	0.00342032	0.00420554
	Torula	12	0.0149912	15	0.0642178	0	0	1	0.00354434	12	0.0145184	4	0.0452899	0.0237603	0.0254397
	Parapyrenochaeta	0	0	1	0.00428119	0	0	0	0	3	0.00362959	0	0	0.00131846	0.00205292
	Spissiomyces	0	0	0	0	0	0	0	0	4	0.00483945	0	0	0.000806575	0.0019757
	Neophaeococcomyces	0	0	0	0	0	0	0	0	2	0.00241973	0	0	0.000403288	0.000987849
	Cladophialophora	2	0.00249853	0	0	0	0	0	0	2	0.00241973	0	0	0.00081971	0.00127013
	Coniosporium	3	0.0037478	24	0.102749	0	0	18	0.0637981	0	0	5	0.0566123	0.0378178	0.0430473
	Exophiala	0	0	0	0	1	0.00141912	0	0	4	0.00483945	0	0	0.0010431	0.00194453
	Rhinocladiella	2	0.00249853	0	0	0	0	0	0	0	0	0	0	0.000416422	0.00102002
	Veronaea	0	0	0	0	0	0	0	0	2	0.00241973	0	0	0.000403288	0.000987849
	Knufia	5	0.00624633	0	0	0	0	3	0.010633	2	0.00241973	0	0	0.00321651	0.00437852
	Aspergillus	324	0.404762	290	1.24154	120	0.170295	2491	8.82895	1715	2.07491	2690	30.4574	7.19632	11.84
	Monascus	0	0	2	0.00856238	0	0	0	0	0	0	0	0	0.00142706	0.00349558
	Penicillium	71	0.0886979	199	0.851957	116	0.164618	1627	5.76664	1047	1.26673	114	1.29076	1.57157	2.11975
	Talaromyces	0	0	2	0.00856238	0	0	0	0	0	0	1	0.0113225	0.00331414	0.0052079
	Ascosphaera	11	0.0137419	24	0.102749	0	0	1	0.00354434	21	0.0254071	56	0.634058	0.129917	0.249865
	Auxarthron	0	0	2	0.00856238	0	0	0	0	0	0	0	0	0.00142706	0.00349558
	Chrysosporium	6	0.0074956	1	0.00428119	0	0	0	0	1	0.00120986	0	0	0.00216444	0.00309411
	Neophaeomoniella	2	0.00249853	1	0.00428119	0	0	0	0	0	0	0	0	0.00112995	0.00183905
	Verrucaria	0	0	133	0.569398	0	0	0	0	0	0	0	0	0.0948997	0.232456
	Acarospora	2	0.00249853	0	0	0	0	0	0	0	0	0	0	0.000416422	0.00102002
	Buellia	0	0	0	0	0	0	0	0	0	0	4	0.0452899	0.00754831	0.0184895
	Evernia	0	0	0	0	0	0	1	0.00354434	0	0	0	0	0.000590723	0.00144697
	Parmotrema	0	0	0	0	0	0	0	0	2	0.00241973	1	0.0113225	0.00229036	0.00452943
	Lecidea	0	0	0	0	0	0	0	0	0	0	5	0.0566123	0.00943539	0.0231119
	Caloplaca	0	0	7	0.0299683	0	0	0	0	0	0	0	0	0.00499472	0.0122345
	Erysiphe	0	0	1	0.00428119	0	0	0	0	0	0	0	0	0.000713531	0.00174779
	Golovinomyces	0	0	1	0.00428119	0	0	0	0	0	0	0	0	0.000713531	0.00174779
	Leveillula	21	0.0262346	8	0.0342495	0	0	0	0	1	0.00120986	3	0.0339674	0.0159436	0.0172705
	Blumeriella	0	0	0	0	0	0	0	0	0	0	4	0.0452899	0.00754831	0.0184895
	Coleophoma	0	0	0	0	2	0.00283825	0	0	0	0	0	0	0.000473041	0.00115871
	Hyphodiscus	0	0	0	0	0	0	0	0	0	0	2	0.0226449	0.00377415	0.00924475
	Monilinia	0	0	1	0.00428119	0	0	0	0	0	0	0	0	0.000713531	0.00174779
	Bettsia	1	0.00124927	5	0.0214059	0	0	0	0	1	0.00120986	1	0.0113225	0.00586459	0.00875302
	Thelebolus	0	0	7	0.0299683	0	0	0	0	0	0	0	0	0.00499472	0.0122345
	Ascobolus	0	0	0	0	0	0	0	0	8	0.0096789	0	0	0.00161315	0.0039514
	Chromelosporium	0	0	0	0	0	0	0	0	3	0.00362959	0	0	0.000604931	0.00148177
	Iodophanus	0	0	2	0.00856238	0	0	0	0	0	0	0	0	0.00142706	0.00349558
	Peziza	0	0	0	0	0	0	0	0	4	0.00483945	0	0	0.000806575	0.0019757
	Heydenia	0	0	46	0.196935	0	0	0	0	0	0	0	0	0.0328224	0.0803982
	Pyronema	0	0	12	0.0513743	3	0.00425737	5	0.0177217	40	0.0483945	17	0.192482	0.0523716	0.0719807
	Rhizina	0	0	0	0	1	0.00141912	0	0	9	0.0108888	0	0	0.00205131	0.0043665
	Debaryomyces	12	0.0149912	219	0.93758	38	0.0539267	685	2.42787	39	0.0471846	78	0.883152	0.727451	0.936358
	Hyphopichia	2	0.00249853	0	0	8	0.011353	0	0	2	0.00241973	0	0	0.00271188	0.00440142
	Kurtzmaniella	261	0.326058	4	0.0171248	0	0	0	0	0	0	0	0	0.0571972	0.131893
	Lodderomyces	2	0.00249853	0	0	0	0	0	0	0	0	0	0	0.000416422	0.00102002
	Meyerozyma	614	0.767049	5	0.0214059	0	0	3	0.010633	1	0.00120986	1	0.0113225	0.13527	0.309605
	Yamadazyma	90	0.112434	34	0.14556	0	0	0	0	0	0	0	0	0.0429991	0.0674325
	Dipodascus	1	0.00124927	0	0	0	0	0	0	0	0	0	0	0.000208211	0.000510011
	Yarrowia	1	0.00124927	47	0.201216	0	0	2	0.00708868	107	0.129455	1	0.0113225	0.0583886	0.0859897
	Metschnikowia	494	0.617137	32	0.136998	5	0.00709562	3	0.010633	73	0.08832	6	0.0679348	0.154686	0.231792
	Barnettozyma	78	0.0974428	0	0	0	0	0	0	0	0	0	0	0.0162405	0.0397808
	Starmera	7	0.00874486	0	0	0	0	0	0	2	0.00241973	0	0	0.00186076	0.00350865
	Wickerhamomyces	7796	9.73928	47	0.201216	64	0.0908239	0	0	29	0.035086	0	0	1.67773	3.95006
	Dekkera	5	0.00624633	1	0.00428119	8	0.011353	1	0.00354434	8	0.0096789	2	0.0226449	0.00962478	0.00706334
	Ogataea	2	0.00249853	0	0	0	0	1	0.00354434	0	0	1	0.0113225	0.00289422	0.00439873
	Pichia	1130	1.41167	37	0.158404	2	0.00283825	0	0	9	0.0108888	1	0.0113225	0.265854	0.56464
	Saturnispora	12	0.0149912	0	0	0	0	0	0	0	0	0	0	0.00249853	0.00612013
	Issatchenkia	628	0.784539	304	1.30148	0	0	0	0	0	0	0	0	0.34767	0.562869
	Kazachstania	32	0.0399765	18	0.0770614	6	0.00851474	0	0	3	0.00362959	6	0.0679348	0.0328528	0.0339457
	Kluyveromyces	24	0.0299824	5	0.0214059	5	0.00709562	0	0	1	0.00120986	0	0	0.00994897	0.0127678
	Lachancea	350	0.437243	3	0.0128436	0	0	0	0	0	0	0	0	0.0750144	0.177529
	Saccharomyces	21	0.0262346	0	0	0	0	1	0.00354434	2	0.00241973	4	0.0452899	0.0129148	0.0187462
	Torulaspora	3	0.0037478	0	0	0	0	0	0	0	0	0	0	0.000624633	0.00153003
	Zygosaccharomyces	2	0.00249853	3	0.0128436	4	0.0056765	119	0.421776	113	0.136714	122	1.38134	0.326808	0.541123
	Candida	692	0.864492	439	1.87944	6	0.00851474	556	1.97065	370	0.447649	148	1.67572	1.14108	0.819666
	Starmerella	392	0.489712	19	0.0813426	2	0.00283825	123	0.435954	13	0.0157282	193	2.18524	0.535135	0.835917
	Hanseniaspora	11069	13.8281	446	1.90941	1794	2.54591	5	0.0177217	9	0.0108888	2	0.0226449	3.05578	5.39108
	Zygoascus	2	0.00249853	0	0	0	0	0	0	0	0	0	0	0.000416422	0.00102002
	Coniochaeta	24	0.0299824	1	0.00428119	0	0	0	0	24	0.0290367	3	0.0339674	0.0162113	0.0163545
	Gnomoniopsis	0	0	0	0	0	0	0	0	4	0.00483945	0	0	0.000806575	0.0019757
	Harknessia	0	0	0	0	0	0	0	0	2	0.00241973	0	0	0.000403288	0.000987849
	Cytospora	1	0.00124927	2	0.00856238	0	0	0	0	1	0.00120986	0	0	0.00183692	0.00334942
	Valsa	0	0	0	0	0	0	0	0	1	0.00120986	0	0	0.000201644	0.000493924
	Acrostalagmus	0	0	0	0	2	0.00283825	22	0.0779755	4	0.00483945	11	0.124547	0.0350334	0.0534034
	Chordomyces	0	0	1	0.00428119	0	0	1	0.00354434	0	0	10	0.113225	0.020175	0.0456257
	Gibellulopsis	1	0.00124927	0	0	3	0.00425737	4	0.0141774	12	0.0145184	1	0.0113225	0.00758747	0.00654593
	Lectera	0	0	6	0.0256871	0	0	0	0	0	0	0	0	0.00428119	0.0104867
	Plectosphaerella	1	0.00124927	1	0.00428119	0	0	0	0	3	0.00362959	2	0.0226449	0.00530083	0.00868635
	Wallrothiella	0	0	0	0	0	0	0	0	2	0.00241973	0	0	0.000403288	0.000987849
	Claviceps	23	0.0287331	9	0.0385307	0	0	1	0.00354434	4	0.00483945	11	0.124547	0.0333658	0.0472832
	Beauveria	17	0.0212375	6	0.0256871	0	0	0	0	1	0.00120986	0	0	0.00802242	0.0120513
	Lecanicillium	2	0.00249853	0	0	0	0	0	0	0	0	0	0	0.000416422	0.00102002
	Trichoderma	4	0.00499706	0	0	4	0.0056765	0	0	4	0.00483945	6	0.0679348	0.013908	0.0265901
	Acremonium	0	0	0	0	0	0	0	0	50	0.0604931	2	0.0226449	0.0138563	0.0245773
	Fusariella	0	0	5	0.0214059	0	0	0	0	0	0	0	0	0.00356766	0.00873894
	Sarocladium	0	0	0	0	0	0	0	0	8	0.0096789	1	0.0113225	0.00350023	0.00544738
	Trichothecium	0	0	0	0	4	0.0056765	0	0	10	0.0120986	0	0	0.00296252	0.00501877
	Fusarium	5107	6.38	1688	7.22665	335	0.475407	6	0.021266	65	0.0786411	2	0.0226449	2.36743	3.45061
	Fusicolla	0	0	0	0	0	0	0	0	2	0.00241973	0	0	0.000403288	0.000987849
	Gibberella	0	0	0	0	3	0.00425737	1	0.00354434	14	0.0169381	0	0	0.0041233	0.00656622
	Stachybotrys	0	0	0	0	0	0	0	0	4	0.00483945	0	0	0.000806575	0.0019757
	Acaulium	2	0.00249853	0	0	0	0	0	0	0	0	0	0	0.000416422	0.00102002
	Lophotrichus	2	0.00249853	3	0.0128436	0	0	0	0	0	0	1	0.0113225	0.00444409	0.00601495
	Pithoascus	3	0.0037478	7	0.0299683	0	0	0	0	5	0.00604931	6	0.0679348	0.01795	0.0269468
	Scopulariopsis	3	0.0037478	0	0	7	0.00993387	4	0.0141774	28	0.0338762	9	0.101902	0.0272729	0.0384253
	Ophiostoma	0	0	0	0	0	0	0	0	1	0.00120986	0	0	0.000201644	0.000493924
	Spumatoria	0	0	0	0	0	0	0	0	0	0	1	0.0113225	0.00188708	0.00462238
	Phialemonium	0	0	2	0.00856238	0	0	0	0	0	0	0	0	0.00142706	0.00349558
	Botryotrichum	2	0.00249853	2	0.00856238	0	0	0	0	2	0.00241973	1	0.0113225	0.00413385	0.00471334
	Chaetomium	3	0.0037478	8	0.0342495	0	0	1	0.00354434	2	0.00241973	1	0.0113225	0.00921397	0.0128398
	Melanocarpus	0	0	1	0.00428119	0	0	0	0	0	0	0	0	0.000713531	0.00174779
	Ovatospora	0	0	0	0	0	0	0	0	2	0.00241973	0	0	0.000403288	0.000987849
	Cercophora	0	0	1	0.00428119	0	0	0	0	0	0	0	0	0.000713531	0.00174779
	Podospora	2	0.00249853	3	0.0128436	0	0	0	0	0	0	0	0	0.00255702	0.00513751
	Diplogelasinospora	0	0	0	0	0	0	0	0	23	0.0278268	2	0.0226449	0.00841196	0.0131344
	Nigrospora	0	0	0	0	0	0	0	0	1	0.00120986	1	0.0113225	0.00208872	0.0045494
	Monochaetia	0	0	0	0	0	0	1	0.00354434	2	0.00241973	0	0	0.000994011	0.00158045
	Seimatosporium	0	0	0	0	0	0	0	0	7	0.00846904	0	0	0.00141151	0.00345747
	Arthrinium	0	0	1	0.00428119	0	0	0	0	0	0	0	0	0.000713531	0.00174779
	Hyalotiella	0	0	0	0	0	0	0	0	3	0.00362959	1	0.0113225	0.00249201	0.00456314
	Truncatella	0	0	0	0	0	0	0	0	2	0.00241973	0	0	0.000403288	0.000987849
	Pestalotiopsis	0	0	0	0	0	0	1	0.00354434	5	0.00604931	1	0.0113225	0.00348602	0.00457036
	Biscogniauxia	0	0	0	0	0	0	0	0	1	0.00120986	1	0.0113225	0.00208872	0.0045494
	Protomyces	0	0	2	0.00856238	0	0	0	0	0	0	1	0.0113225	0.00331414	0.0052079
	Taphrina	2	0.00249853	0	0	1	0.00141912	3	0.010633	15	0.0181479	4	0.0452899	0.0129981	0.0172519
	Symbiotaphrina	277	0.346047	370	1.58404	2	0.00283825	34	0.120508	187	0.226244	278	3.14764	0.904554	1.2404
	Tulostoma	0	0	0	0	0	0	1	0.00354434	0	0	50	0.566123	0.0949446	0.230834
	Agrocybe	4	0.00499706	2	0.00856238	0	0	0	0	4	0.00483945	0	0	0.00306648	0.00361346
	Conocybe	0	0	0	0	0	0	0	0	0	0	1	0.0113225	0.00188708	0.00462238
	Crepidotus	0	0	0	0	0	0	0	0	2	0.00241973	0	0	0.000403288	0.000987849
	Bovista	5	0.00624633	0	0	0	0	0	0	1	0.00120986	1	0.0113225	0.00312978	0.0046884
	Lycoperdon	5	0.00624633	1	0.00428119	0	0	0	0	0	0	0	0	0.00175459	0.00278832
	Tephrocybe	1	0.00124927	0	0	0	0	0	0	0	0	0	0	0.000208211	0.000510011
	Gymnopus	0	0	0	0	0	0	0	0	2	0.00241973	0	0	0.000403288	0.000987849
	Rhodocollybia	2	0.00249853	0	0	0	0	0	0	0	0	0	0	0.000416422	0.00102002
	Coprinellus	2	0.00249853	25	0.10703	0	0	1	0.00354434	2	0.00241973	0	0	0.0192487	0.0430278
	Coprinopsis	0	0	2	0.00856238	0	0	0	0	0	0	0	0	0.00142706	0.00349558
	Psathyrella	0	0	1	0.00428119	0	0	1	0.00354434	0	0	1	0.0113225	0.00319133	0.00442677
	Hypholoma	0	0	2	0.00856238	0	0	0	0	3	0.00362959	1	0.0113225	0.00391907	0.00495039
	Pholiota	0	0	4	0.0171248	0	0	0	0	1	0.00120986	0	0	0.00305577	0.00690934
	Psilocybe	2	0.00249853	1	0.00428119	0	0	0	0	0	0	0	0	0.00112995	0.00183905
	Baeospora	0	0	0	0	0	0	0	0	2	0.00241973	0	0	0.000403288	0.000987849
	Clitocybe	1	0.00124927	0	0	0	0	0	0	0	0	0	0	0.000208211	0.000510011
	Mycena	0	0	1	0.00428119	0	0	0	0	0	0	0	0	0.000713531	0.00174779
	Typhula	0	0	3	0.0128436	0	0	0	0	0	0	0	0	0.00214059	0.00524336
	Pisolithus	0	0	2	0.00856238	0	0	0	0	0	0	0	0	0.00142706	0.00349558
	Botryobasidium	0	0	0	0	0	0	0	0	2	0.00241973	0	0	0.000403288	0.000987849
	Fomitiporella	2	0.00249853	0	0	0	0	0	0	0	0	0	0	0.000416422	0.00102002
	Xylodon	0	0	1	0.00428119	0	0	0	0	0	0	0	0	0.000713531	0.00174779
	Clathrus	2	0.00249853	0	0	0	0	0	0	0	0	0	0	0.000416422	0.00102002
	Phallus	0	0	0	0	0	0	0	0	3	0.00362959	0	0	0.000604931	0.00148177
	Ganoderma	0	0	2	0.00856238	0	0	0	0	0	0	2	0.0226449	0.00520122	0.00920642
	Phlebia	0	0	0	0	0	0	0	0	0	0	1	0.0113225	0.00188708	0.00462238
	Scopuloides	0	0	0	0	0	0	1	0.00354434	0	0	0	0	0.000590723	0.00144697
	Hyphodermella	2	0.00249853	0	0	0	0	0	0	0	0	0	0	0.000416422	0.00102002
	Phanerochaete	0	0	0	0	0	0	0	0	4	0.00483945	0	0	0.000806575	0.0019757
	Peniophora	0	0	1	0.00428119	0	0	0	0	7	0.00846904	0	0	0.00212504	0.00354848
	Stereum	0	0	1	0.00428119	0	0	0	0	0	0	0	0	0.000713531	0.00174779
	Bensingtonia	5	0.00624633	10	0.0428119	0	0	0	0	2	0.00241973	2	0.0226449	0.0123538	0.0171745
	Kondoa	24	0.0299824	9	0.0385307	0	0	0	0	10	0.0120986	0	0	0.0134353	0.0170111
	Cystobasidium	10	0.0124927	8	0.0342495	0	0	1	0.00354434	8	0.0096789	2	0.0226449	0.0137684	0.0127336
	Buckleyzyma	2	0.00249853	1	0.00428119	0	0	0	0	9	0.0108888	4	0.0452899	0.0104931	0.0175139
	Symmetrospora	15	0.018739	53	0.226903	0	0	0	0	5	0.00604931	3	0.0339674	0.0476098	0.088799
	Sakaguchia	0	0	0	0	0	0	0	0	5	0.00604931	0	0	0.00100822	0.00246962
	Tilletiopsis	0	0	1	0.00428119	0	0	0	0	0	0	0	0	0.000713531	0.00174779
	Microstroma	0	0	1	0.00428119	0	0	3	0.010633	2	0.00241973	1	0.0113225	0.00477607	0.00507106
	Tilletia	1	0.00124927	2	0.00856238	0	0	2	0.00708868	1	0.00120986	0	0	0.00301836	0.00379276
	Malassezia	3	0.0037478	5	0.0214059	1	0.00141912	0	0	2	0.00241973	1	0.0113225	0.00671918	0.00821515
	Leucosporidium	12	0.0149912	0	0	0	0	0	0	5	0.00604931	1	0.0113225	0.00539383	0.00655695
	Microbotryum	0	0	0	0	0	0	0	0	4	0.00483945	0	0	0.000806575	0.0019757
	Sampaiozyma	1	0.00124927	3	0.0128436	3	0.00425737	0	0	2	0.00241973	0	0	0.00346165	0.00487031
	Curvibasidium	22	0.0274839	2	0.00856238	165	0.234155	37	0.131141	2	0.00241973	1	0.0113225	0.0691807	0.0940994
	Rhodosporidiobolus	8	0.00999413	0	0	171	0.24267	3	0.010633	0	0	0	0	0.0438829	0.0975167
	Rhodotorula	1064	1.32922	608	2.60296	12221	17.3431	27	0.0956972	5095	6.16425	0	0	4.58921	6.64783
	Sporobolomyces	355	0.443489	715	3.06105	27	0.0383164	65	0.230382	483	0.584364	63	0.713315	0.845153	1.11228
	Moniliella	0	0	0	0	0	0	2	0.00708868	0	0	8	0.0905797	0.0162781	0.0365105
	Puccinia	11	0.0137419	18	0.0770614	0	0	1	0.00354434	12	0.0145184	5	0.0566123	0.0275797	0.0315967
	Cystofilobasidium	37	0.0462228	2	0.00856238	11	0.0156104	0	0	10	0.0120986	0	0	0.013749	0.0171214
	Phaffia	0	0	0	0	0	0	2	0.00708868	2	0.00241973	0	0	0.00158473	0.00286483
	Tausonia	1	0.00124927	0	0	79	0.112111	7	0.0248104	7	0.00846904	1	0.0113225	0.026327	0.0429586
	Udeniomyces	0	0	0	0	0	0	0	0	83	0.100419	0	0	0.0167364	0.0409957
	Filobasidium	2421	3.02447	968	4.14419	1391	1.974	167	0.591905	11818	14.2982	43	0.486866	4.0866	5.19695
	Naganishia	288	0.359789	22	0.0941861	112	0.158942	38	0.134685	238	0.287947	4	0.0452899	0.18014	0.119987
	Solicoccozyma	0	0	0	0	0	0	0	0	8	0.0096789	1	0.0113225	0.00350023	0.00544738
	Holtermanniella	52	0.0649618	18	0.0770614	232	0.329237	40	0.141774	171	0.206887	0	0	0.136653	0.117824
	Bullera	4	0.00499706	3	0.0128436	0	0	0	0	0	0	0	0	0.00297344	0.0052322
	Dioszegia	16	0.0199883	51	0.218341	0	0	0	0	1	0.00120986	0	0	0.0399231	0.0877616
	Hannaella	2	0.00249853	2	0.00856238	0	0	0	0	0	0	0	0	0.00184348	0.00343995
	Vishniacozyma	540	0.674604	408	1.74672	31	0.0439928	17	0.0602538	292	0.35328	30	0.339674	0.536422	0.636459
	Gelidatrema	9	0.0112434	4	0.0171248	0	0	0	0	2	0.00241973	0	0	0.00513131	0.00731497
	Papiliotrema	600	0.74956	293	1.25439	5896	8.36716	76	0.26937	3491	4.22363	23	0.260417	2.52075	3.22487
	Bulleromyces	2	0.00249853	3	0.0128436	0	0	0	0	0	0	0	0	0.00255702	0.00513751
	Cryptococcus	12	0.0149912	11	0.0470931	0	0	0	0	13	0.0157282	0	0	0.0129687	0.0183343
	Tremella	0	0	0	0	0	0	1	0.00354434	0	0	0	0	0.000590723	0.00144697
	Saitozyma	2	0.00249853	4	0.0171248	0	0	0	0	0	0	0	0	0.00327055	0.00686033
	Apiotrichum	0	0	0	0	0	0	2	0.00708868	2	0.00241973	7	0.0792572	0.0147943	0.0317004
	Cutaneotrichosporon	4	0.00499706	2	0.00856238	4	0.0056765	7	0.0248104	3	0.00362959	2	0.0226449	0.0117201	0.00946424
	Trichosporon	1	0.00124927	7	0.0299683	988	1.40209	0	0	2	0.00241973	1	0.0113225	0.241176	0.568842
	Anthracocystis	6	0.0074956	0	0	0	0	0	0	0	0	0	0	0.00124927	0.00306006
	Moesziomyces	0	0	0	0	0	0	0	0	2	0.00241973	0	0	0.000403288	0.000987849
	Pseudozyma	0	0	0	0	0	0	0	0	4	0.00483945	0	0	0.000806575	0.0019757
	Tranzscheliella	0	0	5	0.0214059	0	0	0	0	2	0.00241973	0	0	0.00397094	0.00859603
	Ustilago	389	0.485964	77	0.329652	8	0.011353	3	0.010633	26	0.0314564	18	0.203804	0.17881	0.197869
	Wallemia	29	0.0362287	214	0.916174	3	0.00425737	53	0.18785	123	0.148813	81	0.91712	0.368407	0.430094
	Phlyctochytrium	0	0	0	0	0	0	0	0	2	0.00241973	0	0	0.000403288	0.000987849
	Rhizophlyctis	0	0	3	0.0128436	0	0	0	0	1	0.00120986	0	0	0.00234224	0.00516729
	Powellomyces	0	0	9	0.0385307	0	0	0	0	0	0	0	0	0.00642178	0.0157301
	Mortierella	0	0	1	0.00428119	2	0.00283825	2	0.00708868	0	0	5	0.0566123	0.0118034	0.0221164
	Backusella	1	0.00124927	4	0.0171248	70	0.0993387	6	0.021266	6	0.00725918	0	0	0.024373	0.0376926
	Cunninghamella	0	0	0	0	2	0.00283825	5	0.0177217	0	0	2	0.0226449	0.00720081	0.0102352
	Actinomucor	0	0	1	0.00428119	7	0.00993387	52	0.184306	1	0.00120986	1	0.0113225	0.0351755	0.0732002
	Mucor	12536	15.6608	400	1.71248	35859	50.8884	3742	13.2629	9809	11.8675	116	1.31341	15.7843	18.2287
	Rhizopus	103	0.128674	308	1.31861	75	0.106434	7597	26.9263	96	0.116147	1063	12.0358	6.772	10.9225
	Umbelopsis	0	0	0	0	0	0	0	0	2	0.00241973	0	0	0.000403288	0.000987849
	Caecomyces	2	0.00249853	0	0	0	0	0	0	0	0	0	0	0.000416422	0.00102002
	WTI	25598	31.9787	3507	15.0141	2420	3.43428	524	1.85723	21798	26.3726	744	8.42391	14.5135	12.3769
	Total	80047	100	23358	100	70466	100	28214	100	82654	100	8832	100	100	0

[truncated: 2 more sheets: 4.11 - V3-V4 Species, 4.12 - ITS Species]
