# Supplementary material for: Serra da Estrela PDO Cheese Microbiome as Revealed by Next Generation Sequencing
Source: Microorganisms. 2021 Sep 22;9(10):2007. doi: 10.3390/microorganisms9102007 (PMC8537266; doi:10.3390/microorganisms9102007)
Supplement: Supplementary file 1 [file microorganisms-09-02007-s001.zip › Table S5 - Serra da Estrela cheese frequency tables.xlsx]

## Sheet: X.1 - V3-V4 Phylum
	#OTU ID	Comercial S1	%	Comercial S4	%	3M S1	%	3M S4	%	6M S1	%	6M S4	%	Comercial S2	%	Comercial S5	%	3M S2	%	3M S5	%	1M S2	%	6M S5	%	Comercial S3	%	Comercial S6	%	3M S3	%	3M S6	%	6M S3	%	6M S6	%	% Mean	SD
	Actinobacteriota	85	0.236242	51	0.0866875	296	0.615282	46	0.0626805	612	0.773128	32	0.0462067	2137	3.30964	38	0.18271	7220	9.82086	94	0.205433	8008	6.54767	142	0.237756	1283	0.736476	644	0.985267	1347	1.65215	478	0.814865	933	1.68208	806	1.06571	1.61449	2.58282
	Bacteroidota	3	0.00833797	39	0.0662905	0	0	47	0.0640432	7	0.00884296	47	0.0678661	9	0.0139386	185	0.889509	14	0.0190432	735	1.60631	28	0.022894	1657	2.77438	53	0.0304234	399	0.610437	9	0.0110389	730	1.24446	6	0.0108172	733	0.969192	0.467657	0.767277
	Chloroflexi	0	0	1	0.00169976	0	0	0	0	0	0	0	0	0	0	0	0	0	0	0	0	0	0	0	0	0	0	0	0	0	0	0	0	0	0	0	0	9.44308e-05	0.000400636
	Cyanobacteria	0	0	0	0	0	0	0	0	0	0	0	0	3	0.00464619	0	0	0	0	0	0	0	0	0	0	0	0	0	0	0	0	0	0	0	0	0	0	0.000258122	0.00109512
	Deinococcota	0	0	2	0.00339951	0	0	0	0	0	0	0	0	0	0	0	0	0	0	0	0	0	0	0	0	0	0	0	0	0	0	0	0	0	0	0	0	0.000188862	0.000801272
	Desulfobacterota	0	0	0	0	0	0	1	0.00136262	0	0	0	0	0	0	0	0	1	0.00136023	0	0	0	0	0	0	0	0	0	0	0	0	0	0	0	0	0	0	0.000151269	0.000440259
	Elusimicrobiota	0	0	0	0	0	0	1	0.00136262	0	0	0	0	0	0	0	0	0	0	0	0	0	0	0	0	0	0	0	0	0	0	0	0	0	0	0	0	7.57011e-05	0.000321173
	Fibrobacterota	0	0	0	0	0	0	0	0	0	0	0	0	0	0	0	0	0	0	0	0	3	0.00245292	0	0	0	0	0	0	0	0	0	0	0	0	0	0	0.000136274	0.00057816
	Firmicutes	33286	92.5125	40458	68.7687	44245	91.9702	52314	71.2841	70351	88.873	48553	70.1086	60061	93.0183	14876	71.5261	61945	84.2594	28114	61.442	104837	85.7191	35754	59.8644	169199	97.1247	43906	67.1726	77074	94.5345	35972	61.3229	51940	93.6413	46375	61.3183	78.5811	13.7995
	Fusobacteriota	0	0	0	0	2	0.00415731	1	0.00136262	0	0	0	0	1	0.00154873	0	0	3	0.00408069	0	0	22	0.0179881	0	0	54	0.0309974	0	0	21	0.0257574	0	0	13	0.0234374	0	0	0.00607387	0.0104917
	Myxococcota	0	0	0	0	0	0	0	0	1	0.00126328	0	0	0	0	0	0	0	0	0	0	0	0	0	0	0	0	0	0	0	0	0	0	0	0	0	0	7.01822e-05	0.000297758
	Patescibacteria	0	0	1	0.00169976	0	0	0	0	0	0	0	0	3	0.00464619	0	0	2	0.00272046	0	0	0	0	0	0	1	0.000574026	0	0	0	0	0	0	0	0	1	0.00132223	0.000609037	0.00126673
	Proteobacteria	2461	6.83991	17889	30.4069	3280	6.81799	20490	27.9201	7566	9.55798	20090	29.0092	2015	3.12069	5576	26.8103	3664	4.98388	16461	35.9748	8749	7.15354	21551	36.0837	2606	1.49591	20026	30.6381	2393	2.93512	20952	35.7177	2042	3.68147	26884	35.5467	18.5941	14.1632
	Spirochaetota	0	0	0	0	0	0	4	0.00545048	0	0	2	0.00288792	0	0	0	0	0	0	0	0	0	0	1	0.00167434	0	0	0	0	0	0	0	0	0	0	0	0	0.000556263	0.00144062
	Verrucomicrobiota	3	0.00833797	2	0.00339951	0	0	13	0.0177141	0	0	7	0.0101077	0	0	1	0.00480815	0	0	0	0	3	0.00245292	1	0.00167434	0	0	0	0	0	0	0	0	0	0	1	0.00132223	0.00276761	0.00480714
	WTI	142	0.394664	389	0.661205	285	0.592417	471	0.641794	622	0.78576	523	0.755191	340	0.526568	122	0.586595	668	0.908633	353	0.771467	653	0.53392	619	1.03642	1012	0.580915	388	0.593608	686	0.841408	528	0.900102	533	0.960932	830	1.09745	0.731614	0.19494
	Total	35980	100	58832	100	48108	100	73388	100	79159	100	69254	100	64569	100	20798	100	73517	100	45757	100	122303	100	59725	100	174208	100	65363	100	81530	100	58660	100	55467	100	75630	100	100	0

## Sheet: X.2 - ITS Phylum
	#OTU ID	Comercial S1	%	Comercial S4	%	3M S1	%	3M S4	%	6M S1	%	6M S4	%	Comercial S2	%	Comercial S5	%	3M S2	%	3M S5	%	1M S2	%	6M 5	%	Comercial S3	%	Comercial S6	%	3M S3	%	3M S6	%	6M S3	%	6M S6	%	% Mean	SD
	Ascomycota	23167	89.1004	58111	99.0996	30970	75.9553	29513	95.6351	33664	88.0036	26297	85.8285	27474	92.5051	99421	89.4927	44356	87.9556	67033	83.7086	31838	87.2202	66086	82.56	32886	89.3593	72549	97.0841	41733	92.93	89484	96.7541	75498	93.1706	154018	98.2584	90.2567	6.08395
	Basidiomycota	1854	7.13049	471	0.80322	5847	14.34	1328	4.30331	2527	6.60602	3602	11.7563	1800	6.06061	11598	10.4398	4134	8.1975	12979	16.2077	3500	9.58825	13933	17.4062	1390	3.77697	2065	2.76336	1609	3.58288	2656	2.87179	3500	4.31928	2568	1.6383	7.32178	5.01403
	Chytridiomycota	0	0	0	0	0	0	0	0	0	0	34	0.11097	0	0	0	0	0	0	0	0	0	0	2	0.00249856	0	0	0	0	0	0	12	0.0129749	0	0	26	0.0165871	0.00794613	0.0261528
	Glomeromycota	0	0	0	0	0	0	0	0	0	0	4	0.0130553	0	0	0	0	0	0	0	0	0	0	0	0	0	0	0	0	0	0	0	0	0	0	0	0	0.000725292	0.00307715
	Mortierellomycota	0	0	0	0	225	0.551822	0	0	0	0	126	0.411241	0	0	10	0.00900139	0	0	6	0.0074926	0	0	9	0.0112435	0	0	51	0.0682475	0	0	73	0.0789309	0	0	38	0.0242427	0.0645679	0.15536
	Mucoromycota	98	0.376909	3	0.00511605	1762	4.32138	18	0.0583279	4	0.0104567	315	1.0281	11	0.037037	21	0.0189029	436	0.864565	51	0.0636871	181	0.49585	4	0.00499713	7	0.0190207	10	0.0133819	50	0.111339	158	0.170837	119	0.146856	33	0.0210529	0.431545	1.01715
	Rozellomycota	0	0	0	0	0	0	0	0	0	0	1	0.00326381	0	0	0	0	0	0	0	0	0	0	0	0	0	0	0	0	0	0	13	0.0140562	0	0	0	0	0.000962222	0.00335685
	WTI	882	3.39218	54	0.0920889	1970	4.83151	1	0.00324044	2058	5.37997	260	0.848592	415	1.39731	44	0.0396061	1504	2.98235	10	0.0124877	984	2.69567	12	0.0149914	2519	6.84474	53	0.0709239	1516	3.37579	90	0.097312	1915	2.36326	65	0.0414678	1.91575	2.17505
	Total	26001	100	58639	100	40774	100	30860	100	38253	100	30639	100	29700	100	111094	100	50430	100	80079	100	36503	100	80046	100	36802	100	74728	100	44908	100	92486	100	81032	100	156748	100	100	0

## Sheet: X.3 - V3-V4 Class
	#OTU ID	Comercial S1	%	Comercial S4	%	3M S1	%	3M S4	%	6M S1	%	6M S4	%	Comercial S2	%	Comercial S5	%	3M S2	%	3M S5	%	1M S2	%	6M S5	%	Comercial S3	%	Comercial S6	%	3M S3	%	3M S6	%	6M S3	%	6M S6	%	% Mean	SD
	Acidimicrobiia	0	0	0	0	0	0	0	0	0	0	0	0	0	0	0	0	0	0	0	0	0	0	0	0	0	0	0	0	0	0	0	0	2	0.00360575	0	0	0.000189776	0.000849883
	Actinobacteria	85	0.236242	49	0.083288	296	0.615282	44	0.0599553	610	0.770601	29	0.0418748	2131	3.30035	38	0.18271	7218	9.81814	94	0.205433	8002	6.54277	141	0.236082	1283	0.736476	644	0.985267	1346	1.65093	478	0.814865	930	1.67667	805	1.06439	1.568	2.58188
	Coriobacteriia	0	0	2	0.00339951	0	0	2	0.00272524	2	0.00252656	3	0.00433188	6	0.00929238	0	0	2	0.00272046	0	0	6	0.00490585	1	0.00167434	0	0	0	0	1	0.00122654	0	0	1	0.00180287	1	0.00132223	0.00202392	0.00241982
	Bacteroidia	3	0.00833797	39	0.0662905	0	0	47	0.0640432	7	0.00884296	47	0.0678661	9	0.0139386	185	0.889509	14	0.0190432	735	1.60631	28	0.022894	1657	2.77438	53	0.0304234	399	0.610437	9	0.0110389	730	1.24446	6	0.0108172	733	0.969192	0.443509	0.767277
	Chloroflexia	0	0	1	0.00169976	0	0	0	0	0	0	0	0	0	0	0	0	0	0	0	0	0	0	0	0	0	0	0	0	0	0	0	0	0	0	0	0	8.94608e-05	0.000400636
	Vampirivibrionia	0	0	0	0	0	0	0	0	0	0	0	0	3	0.00464619	0	0	0	0	0	0	0	0	0	0	0	0	0	0	0	0	0	0	0	0	0	0	0.000244536	0.00109512
	Deinococci	0	0	2	0.00339951	0	0	0	0	0	0	0	0	0	0	0	0	0	0	0	0	0	0	0	0	0	0	0	0	0	0	0	0	0	0	0	0	0.000178922	0.000801272
	Desulfovibrionia	0	0	0	0	0	0	1	0.00136262	0	0	0	0	0	0	0	0	1	0.00136023	0	0	0	0	0	0	0	0	0	0	0	0	0	0	0	0	0	0	0.000143308	0.000440259
	Elusimicrobia	0	0	0	0	0	0	1	0.00136262	0	0	0	0	0	0	0	0	0	0	0	0	0	0	0	0	0	0	0	0	0	0	0	0	0	0	0	0	7.17169e-05	0.000321173
	Fibrobacteria	0	0	0	0	0	0	0	0	0	0	0	0	0	0	0	0	0	0	0	0	3	0.00245292	0	0	0	0	0	0	0	0	0	0	0	0	0	0	0.000129101	0.00057816
	Bacilli	33283	92.5042	40431	68.7228	44242	91.9639	52274	71.2296	70343	88.8629	48512	70.0494	60039	92.9842	14867	71.4828	61913	84.2159	28107	61.4267	104788	85.679	35736	59.8342	169189	97.119	43906	67.1726	77068	94.5272	35971	61.3212	51938	93.6377	46374	61.3169	79.1007	13.8035
	Clostridia	3	0.00833797	27	0.0458934	3	0.00623597	40	0.0545048	8	0.0101062	39	0.0563144	22	0.0340721	9	0.0432734	29	0.0394467	7	0.0152982	49	0.0400644	18	0.0301381	10	0.00574026	0	0	6	0.00735925	1	0.00170474	2	0.00360575	1	0.00132223	0.0217644	0.0200869
	Negativicutes	0	0	0	0	0	0	0	0	0	0	2	0.00288792	0	0	0	0	3	0.00408069	0	0	0	0	0	0	0	0	0	0	0	0	0	0	0	0	0	0	0.000366769	0.00114518
	Fusobacteriia	0	0	0	0	2	0.00415731	1	0.00136262	0	0	0	0	1	0.00154873	0	0	3	0.00408069	0	0	22	0.0179881	0	0	54	0.0309974	0	0	21	0.0257574	0	0	13	0.0234374	0	0	0.00575419	0.0104917
	Polyangia	0	0	0	0	0	0	0	0	1	0.00126328	0	0	0	0	0	0	0	0	0	0	0	0	0	0	0	0	0	0	0	0	0	0	0	0	0	0	0.000132977	0.000297758
	Parcubacteria	0	0	0	0	0	0	0	0	0	0	0	0	0	0	0	0	0	0	0	0	0	0	0	0	0	0	0	0	0	0	0	0	0	0	1	0.00132223	6.95909e-05	0.000311652
	Saccharimonadia	0	0	1	0.00169976	0	0	0	0	0	0	0	0	3	0.00464619	0	0	2	0.00272046	0	0	0	0	0	0	1	0.000574026	0	0	0	0	0	0	0	0	0	0	0.000507391	0.00126127
	Alphaproteobacteria	2	0.00555864	0	0	1	0.00207866	0	0	4	0.00505312	3	0.00433188	0	0	1	0.00480815	1	0.00136023	3	0.00655637	5	0.00408821	7	0.0117204	15	0.0086104	3	0.00458975	5	0.00613271	4	0.00681896	1	0.00180287	6	0.00793336	0.00455246	0.00324084
	Gammaproteobacteria	2459	6.83435	17889	30.4069	3279	6.81591	20490	27.9201	7562	9.55293	20087	29.0048	2015	3.12069	5575	26.8055	3663	4.98252	16458	35.9683	8744	7.14946	21544	36.072	2591	1.4873	20023	30.6335	2388	2.92898	20948	35.7109	2041	3.67967	26878	35.5388	18.114	14.1622
	Spirochaetia	0	0	0	0	0	0	4	0.00545048	0	0	2	0.00288792	0	0	0	0	0	0	0	0	0	0	1	0.00167434	0	0	0	0	0	0	0	0	0	0	0	0	0.000526986	0.00144062
	Chlamydiae	2	0.00555864	0	0	0	0	0	0	0	0	0	0	0	0	0	0	0	0	0	0	0	0	0	0	0	0	0	0	0	0	0	0	0	0	0	0	0.00029256	0.00131018
	Kiritimatiellae	0	0	0	0	0	0	0	0	0	0	0	0	0	0	1	0.00480815	0	0	0	0	0	0	0	0	0	0	0	0	0	0	0	0	0	0	0	0	0.000253061	0.00113329
	Lentisphaeria	0	0	0	0	0	0	3	0.00408786	0	0	0	0	0	0	0	0	0	0	0	0	0	0	0	0	0	0	0	0	0	0	0	0	0	0	0	0	0.000215151	0.000963518
	Verrucomicrobiae	1	0.00277932	2	0.00339951	0	0	10	0.0136262	0	0	7	0.0101077	0	0	0	0	0	0	0	0	3	0.00245292	1	0.00167434	0	0	0	0	0	0	0	0	0	0	1	0.00132223	0.00186117	0.00382113
	WTI	142	0.394664	389	0.661205	285	0.592417	471	0.641794	622	0.78576	523	0.755191	340	0.526568	122	0.586595	668	0.908633	353	0.771467	653	0.53392	619	1.03642	1012	0.580915	388	0.593608	686	0.841408	528	0.900102	533	0.960932	830	1.09745	0.734463	0.19494
	Total	35980	100	58832	100	48108	100	73388	100	79159	100	69254	100	64569	100	20798	100	73517	100	45757	100	122303	100	59725	100	174208	100	65363	100	81530	100	58660	100	55467	100	75630	100	100	0

## Sheet: X.4 - ITS Class
	#OTU ID	Comercial S1	%	Comercial S4	%	3M S1	%	3M S4	%	6M S1	%	6M S4	%	Comercial S2	%	Comercial S5	%	3M S2	%	3M S5	%	1M S2	%	6M S5	%	Comercial S3	%	Comercial S6	%	3M S3	%	3M S6	%	6M S3	%	6M 6	%	% Mean	SD
	Arthoniomycetes	0	0	0	0	0	0	0	0	0	0	1	0.00326381	0	0	0	0	0	0	0	0	0	0	0	0	0	0	0	0	0	0	0	0	0	0	0	0	0.000181323	0.000769288
	Dothideomycetes	513	1.973	13	0.0221695	1032	2.53102	143	0.463383	280	0.731969	396	1.29247	61	0.205387	113	0.101716	800	1.58636	133	0.166086	192	0.525984	97	0.12118	236	0.641269	242	0.323841	108	0.240492	314	0.339511	112	0.138217	269	0.171613	0.643093	0.723627
	Eurotiomycetes	43	0.165378	11	0.0187588	1075	2.63648	30	0.0972132	467	1.22082	1972	6.43624	4	0.013468	284	0.255639	401	0.795162	176	0.219783	938	2.56965	271	0.338555	36	0.0978208	135	0.180655	48	0.106885	1192	1.28884	179	0.2209	744	0.474647	0.95205	1.59118
	Geoglossomycetes	0	0	0	0	22	0.053956	0	0	0	0	0	0	0	0	0	0	0	0	0	0	12	0.032874	0	0	0	0	0	0	0	0	0	0	0	0	0	0	0.00482389	0.0144976
	Lecanoromycetes	0	0	0	0	0	0	0	0	0	0	0	0	3	0.010101	0	0	0	0	0	0	0	0	0	0	0	0	0	0	0	0	0	0	0	0	19	0.0121214	0.00123458	0.00360981
	Leotiomycetes	2	0.00769201	3	0.00511605	269	0.659734	11	0.0356448	22	0.0575118	2184	7.12817	21	0.0707071	4565	4.10913	13	0.0257783	80	0.0999013	52	0.142454	973	1.21555	43	0.116841	73	0.0976876	10	0.0222677	1152	1.24559	17	0.0209794	504	0.321535	0.854572	1.85001
	Orbiliomycetes	0	0	0	0	0	0	0	0	0	0	1	0.00326381	0	0	0	0	0	0	0	0	0	0	0	0	0	0	0	0	0	0	5	0.00540622	0	0	0	0	0.000481669	0.00144921
	Pezizomycetes	0	0	0	0	6	0.0147153	0	0	0	0	506	1.65149	0	0	73	0.0657101	23	0.0456078	19	0.0237266	0	0	3	0.00374784	0	0	35	0.0468365	5	0.0111339	175	0.189218	0	0	135	0.0861255	0.118795	0.385481
	Saccharomycetes	22542	86.6967	58069	99.028	27985	68.6344	29295	94.9287	32827	85.8155	19643	64.1111	27336	92.0404	94208	84.8003	42969	85.2052	66470	83.0055	30592	83.8068	64654	80.7711	32453	88.1827	71900	96.2156	41486	92.38	85715	92.6789	75153	92.7448	151433	96.6092	87.0919	9.2079
	Sordariomycetes	55	0.21153	11	0.0187588	544	1.33418	21	0.0680493	55	0.14378	1523	4.97079	41	0.138047	169	0.152123	108	0.214158	141	0.176076	31	0.0849245	77	0.0961947	112	0.304331	156	0.208757	62	0.13806	903	0.976364	30	0.0370224	850	0.542272	0.545301	1.15673
	Taphrinomycetes	0	0	0	0	0	0	0	0	0	0	0	0	0	0	0	0	32	0.0634543	0	0	0	0	0	0	0	0	0	0	7	0.0155874	8	0.00864996	0	0	5	0.00318983	0.00504897	0.0151377
	Xylonomycetes	0	0	2	0.0034107	9	0.0220729	3	0.00972132	0	0	1	0.00326381	0	0	0	0	4	0.00793179	4	0.00499507	0	0	2	0.00249856	0	0	0	0	0	0	0	0	0	0	0	0	0.00299412	0.005619
	Agaricomycetes	467	1.79608	5	0.00852675	1336	3.2766	8	0.0259235	380	0.993386	1327	4.33108	11	0.037037	105	0.0945146	60	0.118977	99	0.123628	60	0.16437	38	0.0474727	24	0.0652138	1083	1.44926	24	0.0534426	677	0.732003	18	0.0222134	364	0.23222	0.753997	1.24242
	Agaricostilbomycetes	0	0	0	0	13	0.0318831	2	0.00648088	0	0	1	0.00326381	0	0	0	0	0	0	0	0	11	0.0301345	0	0	0	0	0	0	0	0	0	0	5	0.0061704	0	0	0.00432959	0.00993488
	Cystobasidiomycetes	0	0	0	0	38	0.0931966	16	0.0518471	31	0.0810394	22	0.0718039	0	0	11	0.00990152	0	0	6	0.0074926	21	0.0575295	16	0.0199885	5	0.0135862	8	0.0107055	5	0.0111339	11	0.0118937	10	0.0123408	2	0.00127593	0.0252075	0.0309091
	Exobasidiomycetes	0	0	0	0	389	0.954039	0	0	0	0	4	0.0130553	0	0	0	0	0	0	0	0	0	0	0	0	0	0	0	0	0	0	0	0	0	0	0	0	0.0537275	0.224709
	Malasseziomycetes	368	1.41533	14	0.0238749	1024	2.5114	6	0.0194426	91	0.23789	32	0.104442	20	0.0673401	28	0.0252039	250	0.495737	107	0.133618	129	0.353396	99	0.123679	58	0.1576	14	0.0187346	87	0.193729	42	0.0454123	6	0.00740448	117	0.0746421	0.333827	0.634879
	Microbotryomycetes	164	0.630745	62	0.105732	429	1.05214	86	0.278678	536	1.4012	172	0.561376	44	0.148148	72	0.06481	79	0.156653	10	0.0124877	126	0.345177	57	0.0712091	11	0.0298897	15	0.0200728	9	0.020041	10	0.0108124	0	0	0	0	0.272732	0.399276
	Moniliellomycetes	0	0	0	0	1	0.00245254	0	0	0	0	0	0	0	0	20	0.0180028	2	0.00396589	3	0.0037463	0	0	1	0.00124928	0	0	1	0.00133819	0	0	5	0.00540622	0	0	7	0.00446577	0.00225705	0.00434337
	Pucciniomycetes	0	0	2	0.0034107	0	0	0	0	0	0	0	0	0	0	0	0	0	0	0	0	0	0	0	0	5	0.0135862	7	0.00936731	8	0.0178142	0	0	0	0	0	0	0.00245436	0.00538451
	Tremellomycetes	687	2.64221	388	0.661676	2561	6.28096	1199	3.88529	1371	3.58403	1971	6.43298	1710	5.75758	11333	10.2013	3701	7.33889	12746	15.9168	3059	8.38013	13711	17.1289	1236	3.35851	934	1.24987	1450	3.22882	1806	1.95273	3421	4.22179	1986	1.267	5.74941	4.70134
	Ustilaginomycetes	0	0	0	0	0	0	0	0	0	0	0	0	5	0.016835	0	0	23	0.0456078	0	0	56	0.153412	0	0	10	0.0271724	3	0.00401456	1	0.00222677	41	0.044331	0	0	41	0.0261566	0.0177642	0.0372806
	Wallemiomycetes	168	0.646129	0	0	56	0.137342	8	0.0259235	118	0.308473	7	0.0228467	10	0.03367	20	0.0180028	19	0.037676	5	0.00624383	38	0.104101	11	0.0137421	41	0.111407	0	0	25	0.0556694	17	0.0183812	40	0.0493632	23	0.0146732	0.0890913	0.157605
	Chytridiomycetes	0	0	0	0	0	0	0	0	0	0	2	0.00652763	0	0	0	0	0	0	0	0	0	0	0	0	0	0	0	0	0	0	0	0	0	0	0	0	0.000362646	0.00153858
	Rhizophlyctidomycetes	0	0	0	0	0	0	0	0	0	0	6	0.0195829	0	0	0	0	0	0	0	0	0	0	0	0	0	0	0	0	0	0	0	0	0	0	26	0.0165871	0.00200945	0.00587087
	Rhizophydiomycetes	0	0	0	0	0	0	0	0	0	0	6	0.0195829	0	0	0	0	0	0	0	0	0	0	0	0	0	0	0	0	0	0	0	0	0	0	0	0	0.00108794	0.00461573
	Spizellomycetes	0	0	0	0	0	0	0	0	0	0	0	0	0	0	0	0	0	0	0	0	0	0	2	0.00249856	0	0	0	0	0	0	0	0	0	0	0	0	0.000138809	0.000588917
	Glomeromycetes	0	0	0	0	0	0	0	0	0	0	4	0.0130553	0	0	0	0	0	0	0	0	0	0	0	0	0	0	0	0	0	0	0	0	0	0	0	0	0.000725292	0.00307715
	Mortierellomycetes	0	0	0	0	225	0.551822	0	0	0	0	126	0.411241	0	0	10	0.00900139	0	0	6	0.0074926	0	0	9	0.0112435	0	0	51	0.0682475	0	0	73	0.0789309	0	0	38	0.0242427	0.0645679	0.15536
	Endogonomycetes	0	0	0	0	0	0	0	0	0	0	8	0.0261105	0	0	0	0	0	0	0	0	0	0	0	0	0	0	0	0	0	0	0	0	0	0	0	0	0.00145058	0.00615431
	Mucoromycetes	98	0.376909	3	0.00511605	1605	3.93633	18	0.0583279	4	0.0104567	141	0.460198	9	0.030303	10	0.00900139	426	0.844735	45	0.0561945	181	0.49585	4	0.00499713	7	0.0190207	10	0.0133819	50	0.111339	75	0.0810934	119	0.146856	0	0	0.370006	0.920119
	Umbelopsidomycetes	0	0	0	0	157	0.385049	0	0	0	0	166	0.541793	2	0.00673401	11	0.00990152	10	0.0198295	6	0.0074926	0	0	0	0	0	0	0	0	0	0	83	0.0897433	0	0	33	0.0210529	0.0600887	0.150665
	WTI	894	3.43833	56	0.0954996	1998	4.90018	14	0.0453662	2071	5.41395	417	1.36101	423	1.42424	62	0.0558086	1510	2.99425	23	0.0287216	1005	2.7532	21	0.0262349	2525	6.86104	61	0.0816294	1523	3.39138	182	0.196787	1922	2.3719	152	0.0969709	1.97425	2.16503
	Total	26001	100	58639	100	40774	100	30860	100	38253	100	30639	100	29700	100	111094	100	50430	100	80079	100	36503	100	80046	100	36802	100	74728	100	44908	100	92486	100	81032	100	156748	100	100	0

## Sheet: X.5 - V3-V4 Order
	#OTU ID	Comercial S1	%	Comercial S4	%	3M S1	%	3M S4	%	6M S1	%	6M S4	%	Comercial S2	%	Comercial S5	%	3M S2	%	3M S5	%	1M S2	%	6M S5	%	Comercial S3	%	Comercial S6	%	3M S3	%	3M S6	%	6M S3	%	6M S6	%	% Mean	SD
	Actinomycetales	0	0	0	0	0	0	0	0	0	0	0	0	1	0.00154873	0	0	0	0	0	0	0	0	0	0	2	0.00114805	0	0	0	0	0	0	0	0	0	0	0.000141936	0.000441425
	Bifidobacteriales	0	0	0	0	1	0.00207866	0	0	5	0.0063164	1	0.00144396	52	0.080534	1	0.00480815	20	0.0272046	1	0.00218546	21	0.0171705	0	0	318	0.18254	5	0.00764959	219	0.268613	1	0.00170474	164	0.295671	5	0.00661113	0.0476069	0.0955298
	Corynebacteriales	2	0.00555864	6	0.0101985	5	0.0103933	13	0.0177141	6	0.00757968	0	0	11	0.017036	2	0.00961631	3	0.00408069	19	0.0415237	12	0.0098117	29	0.0485559	25	0.0143507	12	0.018359	11	0.013492	9	0.0153427	6	0.0108172	18	0.0238001	0.015576	0.0122111
	Frankiales	0	0	0	0	1	0.00207866	0	0	0	0	0	0	0	0	0	0	0	0	0	0	0	0	0	0	0	0	0	0	0	0	0	0	0	0	0	0	0.000109403	0.000489944
	Micrococcales	81	0.225125	41	0.06969	288	0.598653	31	0.0422412	596	0.752915	27	0.0389869	2064	3.19658	35	0.168285	7193	9.78413	71	0.155168	7963	6.51088	110	0.184177	919	0.52753	626	0.957728	1102	1.35165	467	0.796113	753	1.35756	782	1.03398	1.46282	2.58038
	Propionibacteriales	2	0.00555864	2	0.00339951	1	0.00207866	0	0	3	0.00378984	1	0.00144396	3	0.00464619	0	0	2	0.00272046	3	0.00655637	6	0.00490585	2	0.00334868	19	0.0109065	1	0.00152992	13	0.0159451	1	0.00170474	7	0.0126201	0	0	0.00427129	0.00448722
	Streptomycetales	0	0	0	0	0	0	0	0	0	0	0	0	0	0	0	0	0	0	0	0	0	0	0	0	0	0	0	0	1	0.00122654	0	0	0	0	0	0	6.45549e-05	0.000289099
	Coriobacteriales	0	0	2	0.00339951	0	0	2	0.00272524	2	0.00252656	3	0.00433188	6	0.00929238	0	0	2	0.00272046	0	0	6	0.00490585	1	0.00167434	0	0	0	0	1	0.00122654	0	0	1	0.00180287	1	0.00132223	0.00203437	0.00241982
	Bacteroidales	2	0.00555864	18	0.0305956	0	0	23	0.0313403	3	0.00378984	16	0.0231034	9	0.0139386	0	0	10	0.0136023	1	0.00218546	7	0.00572349	12	0.0200921	0	0	0	0	1	0.00122654	2	0.00340948	0	0	2	0.00264445	0.0099237	0.010751
	Chitinophagales	0	0	0	0	0	0	0	0	0	0	0	0	0	0	0	0	0	0	0	0	0	0	0	0	0	0	0	0	0	0	1	0.00170474	0	0	0	0	8.97231e-05	0.000401811
	Flavobacteriales	0	0	21	0.0356949	0	0	24	0.0327029	2	0.00252656	30	0.0433188	0	0	185	0.889509	4	0.00544092	734	1.60413	20	0.0163528	1643	2.75094	50	0.0287013	385	0.589018	6	0.00735925	716	1.22059	6	0.0108172	722	0.954648	0.432866	0.765343
	Sphingobacteriales	1	0.00277932	0	0	0	0	0	0	2	0.00252656	1	0.00144396	0	0	0	0	0	0	0	0	1	0.000817641	2	0.00334868	3	0.00172208	14	0.0214188	2	0.00245308	11	0.0187521	0	0	9	0.0119	0.00353486	0.0065909
	Thermomicrobiales	0	0	1	0.00169976	0	0	0	0	0	0	0	0	0	0	0	0	0	0	0	0	0	0	0	0	0	0	0	0	0	0	0	0	0	0	0	0	8.94608e-05	0.000400636
	Gastranaerophilales	0	0	0	0	0	0	0	0	0	0	0	0	3	0.00464619	0	0	0	0	0	0	0	0	0	0	0	0	0	0	0	0	0	0	0	0	0	0	0.000244536	0.00109512
	Thermales	0	0	2	0.00339951	0	0	0	0	0	0	0	0	0	0	0	0	0	0	0	0	0	0	0	0	0	0	0	0	0	0	0	0	0	0	0	0	0.000178922	0.000801272
	Desulfovibrionales	0	0	0	0	0	0	1	0.00136262	0	0	0	0	0	0	0	0	1	0.00136023	0	0	0	0	0	0	0	0	0	0	0	0	0	0	0	0	0	0	0.000215025	0.000440259
	Elusimicrobiales	0	0	0	0	0	0	1	0.00136262	0	0	0	0	0	0	0	0	0	0	0	0	0	0	0	0	0	0	0	0	0	0	0	0	0	0	0	0	0.000143434	0.000321173
	Fibrobacterales	0	0	0	0	0	0	0	0	0	0	0	0	0	0	0	0	0	0	0	0	3	0.00245292	0	0	0	0	0	0	0	0	0	0	0	0	0	0	0.000129101	0.00057816
	Bacillales	9	0.0250139	1	0.00169976	37	0.0769103	2	0.00272524	29	0.0366351	0	0	5	0.00774365	0	0	13	0.017683	1	0.00218546	23	0.0188058	1	0.00167434	6	0.00344416	1	0.00152992	3	0.00367963	1	0.00170474	1	0.00180287	0	0	0.0108402	0.0193518
	Erysipelotrichales	2	0.00555864	0	0	0	0	1	0.00136262	0	0	0	0	13	0.0201335	0	0	2	0.00272046	0	0	6	0.00490585	0	0	0	0	2	0.00305984	1	0.00122654	0	0	0	0	0	0	0.00212264	0.00482694
	Lactobacillales	33076	91.9288	40066	68.1024	43670	90.7749	51847	70.6478	69683	88.0292	48192	69.5873	59968	92.8743	14612	70.2568	61757	84.0037	27593	60.3033	104590	85.5171	34715	58.1247	168876	96.9393	43744	66.9247	76925	94.3518	35839	61.0961	51847	93.4736	46173	61.0512	77.6124	13.9826
	Staphylococcales	196	0.544747	364	0.618711	535	1.11208	418	0.569575	631	0.79713	319	0.460623	53	0.0820827	255	1.22608	141	0.191792	512	1.11895	169	0.138181	1020	1.70783	307	0.176226	159	0.243257	139	0.170489	130	0.221616	90	0.162259	198	0.261801	0.545948	0.469473
	Christensenellales	0	0	5	0.00849878	1	0.00207866	8	0.010901	0	0	9	0.0129956	3	0.00464619	0	0	0	0	0	0	4	0.00327057	1	0.00167434	0	0	0	0	2	0.00245308	0	0	1	0.00180287	0	0	0.00311695	0.00405045
	Clostridia	0	0	9	0.0152978	0	0	7	0.00953834	1	0.00126328	5	0.0072198	1	0.00154873	3	0.0144245	3	0.00408069	0	0	6	0.00490585	2	0.00334868	0	0	0	0	0	0	0	0	0	0	0	0	0.00374558	0.00503004
	Clostridiales	2	0.00555864	0	0	0	0	0	0	1	0.00126328	0	0	1	0.00154873	0	0	1	0.00136023	1	0.00218546	1	0.000817641	0	0	0	0	0	0	0	0	0	0	0	0	0	0	0.00067021	0.00139704
	Eubacteriales	0	0	0	0	0	0	0	0	0	0	0	0	1	0.00154873	0	0	1	0.00136023	0	0	0	0	0	0	0	0	0	0	0	0	0	0	0	0	0	0	0.000153103	0.000471461
	Lachnospirales	1	0.00277932	4	0.00679902	0	0	6	0.00817572	3	0.00378984	7	0.0101077	9	0.0139386	0	0	12	0.0163228	1	0.00218546	18	0.0147175	1	0.00167434	5	0.00287013	0	0	1	0.00122654	0	0	0	0	0	0	0.00488225	0.00560708
	Oscillospirales	0	0	7	0.0118983	0	0	14	0.0190767	1	0.00126328	11	0.0158836	2	0.00309746	1	0.00480815	3	0.00408069	4	0.00874183	10	0.00817641	8	0.0133947	0	0	0	0	0	0	0	0	0	0	1	0.00132223	0.00583263	0.00625712
	Peptostreptococcales-Tissierellales	0	0	0	0	2	0.00415731	2	0.00272524	2	0.00252656	4	0.00577584	5	0.00774365	4	0.0192326	8	0.0108818	1	0.00218546	10	0.00817641	3	0.00502302	5	0.00287013	0	0	3	0.00367963	0	0	1	0.00180287	0	0	0.00418452	0.00489357
	Acidaminococcales	0	0	0	0	0	0	0	0	0	0	2	0.00288792	0	0	0	0	3	0.00408069	0	0	0	0	0	0	0	0	0	0	0	0	0	0	0	0	0	0	0.000366769	0.00114518
	Fusobacteriales	0	0	0	0	2	0.00415731	1	0.00136262	0	0	0	0	1	0.00154873	0	0	3	0.00408069	0	0	22	0.0179881	0	0	54	0.0309974	0	0	21	0.0257574	0	0	13	0.0234374	0	0	0.00582591	0.0104917
	Polyangiales	0	0	0	0	0	0	0	0	1	0.00126328	0	0	0	0	0	0	0	0	0	0	0	0	0	0	0	0	0	0	0	0	0	0	0	0	0	0	6.64884e-05	0.000297758
	Candidatus_Nomurabacteria	0	0	0	0	0	0	0	0	0	0	0	0	0	0	0	0	0	0	0	0	0	0	0	0	0	0	0	0	0	0	0	0	0	0	1	0.00132223	6.95909e-05	0.000311652
	Saccharimonadales	0	0	1	0.00169976	0	0	0	0	0	0	0	0	3	0.00464619	0	0	2	0.00272046	0	0	0	0	0	0	1	0.000574026	0	0	0	0	0	0	0	0	0	0	0.000507391	0.00126127
	Acetobacterales	0	0	0	0	0	0	0	0	1	0.00126328	0	0	0	0	0	0	0	0	1	0.00218546	0	0	0	0	5	0.00287013	0	0	2	0.00245308	0	0	0	0	0	0	0.000461682	0.000980772
	Caulobacterales	0	0	0	0	0	0	0	0	0	0	0	0	0	0	0	0	0	0	0	0	2	0.00163528	5	0.0083717	2	0.00114805	0	0	0	0	1	0.00170474	0	0	2	0.00264445	0.000816012	0.0020382
	Rhizobiales	1	0.00277932	0	0	0	0	0	0	1	0.00126328	2	0.00288792	0	0	1	0.00480815	0	0	1	0.00218546	2	0.00163528	2	0.00334868	6	0.00344416	3	0.00458975	1	0.00122654	3	0.00511422	0	0	4	0.00528891	0.00203009	0.00196063
	Rhodobacterales	1	0.00277932	0	0	0	0	0	0	0	0	1	0.00144396	0	0	0	0	1	0.00136023	0	0	1	0.000817641	0	0	0	0	0	0	0	0	0	0	0	0	0	0	0.000336903	0.000768958
	Rickettsiales	0	0	0	0	0	0	0	0	2	0.00252656	0	0	0	0	0	0	0	0	0	0	0	0	0	0	0	0	0	0	0	0	0	0	0	0	0	0	0.000132977	0.000595516
	Sphingomonadales	0	0	0	0	1	0.00207866	0	0	0	0	0	0	0	0	0	0	0	0	1	0.00218546	0	0	0	0	2	0.00114805	0	0	2	0.00245308	0	0	1	0.00180287	0	0	0.000508849	0.000923233
	Aeromonadales	0	0	0	0	0	0	0	0	0	0	0	0	0	0	0	0	0	0	2	0.00437092	0	0	2	0.00334868	0	0	28	0.0428377	0	0	69	0.117627	0	0	22	0.029089	0.0103828	0.0290897
	Alteromonadales	281	0.780989	0	0	110	0.228652	8	0.010901	77	0.0972726	22	0.0317671	1	0.00154873	4	0.0192326	80	0.108818	3	0.00655637	8	0.00654113	1	0.00167434	1	0.000574026	1	0.00152992	18	0.0220778	0	0	6	0.0108172	11	0.0145445	0.0712841	0.185609
	Burkholderiales	6	0.0166759	1	0.00169976	3	0.00623597	0	0	3	0.00378984	2	0.00288792	2	0.00309746	1	0.00480815	2	0.00272046	12	0.0262255	4	0.00327057	14	0.0234408	6	0.00344416	16	0.0244787	10	0.0122654	6	0.0102284	0	0	3	0.00396668	0.00785451	0.00866091
	Cellvibrionales	0	0	1	0.00169976	1	0.00207866	0	0	1	0.00126328	0	0	0	0	0	0	0	0	0	0	0	0	0	0	0	0	0	0	0	0	0	0	0	0	0	0	0.000265352	0.000659488
	Enterobacterales	1585	4.40523	17318	29.4364	2271	4.72063	19406	26.443	6690	8.45134	17873	25.8079	1182	1.8306	5186	24.9351	1668	2.26886	15178	33.1709	1502	1.2281	18871	31.5965	2123	1.21866	17756	27.1652	2216	2.71802	17196	29.3147	1894	3.41464	22633	29.926	16.5524	13.2378
	Oceanospirillales	0	0	1	0.00169976	2	0.00415731	0	0	9	0.0113695	1	0.00144396	1	0.00154873	3	0.0144245	17	0.0231239	0	0	5	0.00408821	2	0.00334868	0	0	0	0	10	0.0122654	0	0	1	0.00180287	6	0.00793336	0.0045898	0.00650232
	Pasteurellales	0	0	0	0	0	0	0	0	1	0.00126328	0	0	0	0	0	0	0	0	0	0	4	0.00327057	0	0	0	0	1	0.00152992	0	0	0	0	0	0	0	0	0.000319145	0.000860588
	Pseudomonadales	109	0.302946	537	0.912769	290	0.60281	800	1.0901	486	0.613954	887	1.28079	799	1.23744	317	1.52419	1744	2.37224	1141	2.49361	2527	2.06618	2641	4.42193	432	0.247979	2216	3.3903	120	0.147185	3670	6.25639	78	0.140624	4157	5.4965	1.87832	1.85451
	Vibrionales	478	1.32852	29	0.0492929	599	1.24512	276	0.376083	295	0.372668	1301	1.87859	28	0.0433645	64	0.307722	145	0.197233	119	0.260069	4685	3.83065	12	0.0200921	27	0.0154987	1	0.00152992	13	0.0159451	6	0.0102284	62	0.111778	40	0.0528891	0.552282	0.98021
	Xanthomonadales	0	0	2	0.00339951	0	0	0	0	0	0	1	0.00144396	2	0.00309746	0	0	7	0.00952161	3	0.00655637	5	0.00408821	1	0.00167434	2	0.00114805	4	0.00611967	1	0.00122654	1	0.00170474	0	0	6	0.00793336	0.00252178	0.00301931
	Spirochaetales	0	0	0	0	0	0	4	0.00545048	0	0	2	0.00288792	0	0	0	0	0	0	0	0	0	0	1	0.00167434	0	0	0	0	0	0	0	0	0	0	0	0	0.000813854	0.00144062
	Chlamydiales	2	0.00555864	0	0	0	0	0	0	0	0	0	0	0	0	0	0	0	0	0	0	0	0	0	0	0	0	0	0	0	0	0	0	0	0	0	0	0.00029256	0.00131018
	Victivallales	0	0	0	0	0	0	3	0.00408786	0	0	0	0	0	0	0	0	0	0	0	0	0	0	0	0	0	0	0	0	0	0	0	0	0	0	0	0	0.000430301	0.000963518
	Verrucomicrobiales	1	0.00277932	2	0.00339951	0	0	10	0.0136262	0	0	7	0.0101077	0	0	0	0	0	0	0	0	3	0.00245292	1	0.00167434	0	0	0	0	0	0	0	0	0	0	1	0.00132223	0.00257834	0.00382113
	WTI	142	0.394664	391	0.664604	288	0.598653	480	0.654058	622	0.78576	527	0.760967	340	0.526568	124	0.596211	669	0.909994	354	0.773652	657	0.53719	622	1.04144	1012	0.580915	388	0.593608	686	0.841408	530	0.903512	535	0.964537	833	1.10141	0.730696	0.195152
	Total	35980	100	58832	100	48108	100	73388	100	79159	100	69254	100	64569	100	20798	100	73517	100	45757	100	122303	100	59725	100	174208	100	65363	100	81530	100	58660	100	55467	100	75630	100	100	0

## Sheet: X.6 - ITS Order
	#OTU ID	Comercial S1	%	Comercial S4	%	3M S1	%	3M S4	%	6M S1	%	6M S4	%	Comercial S2	%	Comercial S5	%	3M S2	%	3M S5	%	1M S2	%	6M S5	%	Comercial S3	%	Comercial S6	%	3M S3	%	3M S6	%	6M S3	%	6M S6	%	% Mean	SD
	Lichenostigmatales	0	0	0	0	0	0	0	0	0	0	1	0.00326349	0	0	0	0	0	0	0	0	0	0	0	0	0	0	0	0	0	0	0	0	0	0	0	0	0.000326349	0.000769213
	Botryosphaeriales	0	0	0	0	0	0	0	0	0	0	5	0.0163175	0	0	0	0	0	0	3	0.00374602	0	0	0	0	4	0.010869	0	0	0	0	6	0.00648522	0	0	0	0	0.00301102	0.00461903
	Capnodiales	290	1.11534	2	0.0034107	144	0.353166	2	0.00648088	87	0.227433	104	0.339403	18	0.0606061	21	0.0189029	150	0.297442	23	0.0287195	124	0.339698	21	0.0262349	101	0.274442	20	0.0267637	29	0.0645765	96	0.103764	18	0.0222134	148	0.0944191	0.192309	0.265918
	Dothideales	95	0.365371	4	0.0068214	107	0.262422	8	0.0259235	55	0.14378	51	0.166438	0	0	11	0.00990152	557	1.1045	25	0.0312168	43	0.117799	11	0.0137421	6	0.0163035	13	0.0173964	2	0.00445355	36	0.0389113	10	0.0123408	26	0.0165871	0.127963	0.263597
	Dothideomycetes_ord_Incertae_sedis	0	0	0	0	0	0	0	0	0	0	0	0	0	0	0	0	0	0	0	0	0	0	0	0	0	0	0	0	0	0	5	0.00540435	0	0	0	0	0.000540435	0.00127382
	Myriangiales	0	0	0	0	0	0	0	0	0	0	2	0.00652699	0	0	0	0	0	0	4	0.00499469	0	0	0	0	0	0	0	0	0	0	0	0	0	0	0	0	0.000902434	0.00188139
	Mytilinidales	0	0	0	0	103	0.252612	0	0	19	0.0496693	4	0.013054	0	0	0	0	0	0	0	0	0	0	0	0	0	0	30	0.0401456	0	0	10	0.0108087	0	0	0	0	0.0195076	0.0597667
	Pleosporales	128	0.492289	7	0.0119374	678	1.66282	133	0.430979	119	0.311087	220	0.717969	43	0.144781	81	0.0729112	93	0.184414	77	0.0961478	25	0.0684875	65	0.0812033	125	0.339655	179	0.239535	77	0.171462	152	0.164292	84	0.103663	95	0.0606068	0.311825	0.386323
	Venturiales	0	0	0	0	0	0	0	0	0	0	10	0.0326349	0	0	0	0	0	0	1	0.00124867	0	0	0	0	0	0	0	0	0	0	0	0	0	0	0	0	0.00332593	0.00768044
	Chaetothyriales	0	0	0	0	278	0.681807	0	0	177	0.462709	156	0.509105	0	0	8	0.00720111	5	0.00991473	40	0.0499469	41	0.11232	26	0.0324813	23	0.0624966	4	0.00535275	21	0.0467623	68	0.0734992	15	0.0185112	37	0.0236048	0.133916	0.20621
	Coryneliales	0	0	0	0	0	0	0	0	0	0	2	0.00652699	0	0	2	0.00180028	0	0	0	0	0	0	0	0	0	0	0	0	0	0	0	0	0	0	0	0	0.000742713	0.00157163
	Eurotiales	43	0.165378	11	0.0187588	797	1.95468	26	0.0842515	290	0.75811	974	3.17864	4	0.013468	237	0.213333	396	0.785247	120	0.149841	874	2.39432	240	0.299828	13	0.0353242	115	0.153891	27	0.0601229	699	0.755529	164	0.202389	530	0.338122	0.774771	0.919414
	Onygenales	0	0	0	0	0	0	4	0.0129618	0	0	830	2.7087	0	0	37	0.0333051	0	0	16	0.0199788	23	0.0630085	4	0.00499713	0	0	16	0.021411	0	0	407	0.439914	0	0	177	0.11292	0.328291	0.637123
	Phaeomoniellales	0	0	0	0	0	0	0	0	0	0	10	0.0326349	0	0	0	0	0	0	0	0	0	0	1	0.00124928	0	0	0	0	0	0	12	0.0129704	0	0	0	0	0.004623	0.00809091
	Geoglossales	0	0	0	0	22	0.053956	0	0	0	0	0	0	0	0	0	0	0	0	0	0	12	0.032874	0	0	0	0	0	0	0	0	0	0	0	0	0	0	0.0043415	0.0144976
	Lecanorales	0	0	0	0	0	0	0	0	0	0	0	0	3	0.010101	0	0	0	0	0	0	0	0	0	0	0	0	0	0	0	0	0	0	0	0	19	0.0121214	0.00111112	0.00360981
	Erysiphales	2	0.00769201	0	0	0	0	0	0	6	0.015685	0	0	0	0	0	0	0	0	0	0	22	0.060269	0	0	7	0.0190207	0	0	0	0	0	0	0	0	0	0	0.00513334	0.0147802
	Helotiales	0	0	0	0	240	0.58861	1	0.00324044	16	0.0418268	394	1.28582	0	0	27	0.0243037	8	0.0158636	14	0.0174814	20	0.05479	10	0.0124928	9	0.0244552	37	0.0495129	0	0	236	0.255085	4	0.00493632	114	0.0727282	0.199602	0.320432
	Thelebolales	0	0	0	0	27	0.0662187	7	0.0226831	0	0	1759	5.74049	15	0.0505051	4530	4.07763	5	0.00991473	66	0.0824124	2	0.005479	963	1.20306	27	0.0733656	36	0.0481747	10	0.0222677	898	0.970622	13	0.016043	385	0.245617	0.967279	1.59382
	Orbiliales	0	0	0	0	0	0	0	0	0	0	1	0.00326349	0	0	0	0	0	0	0	0	0	0	0	0	0	0	0	0	0	0	5	0.00540435	0	0	0	0	0.000866785	0.0014488
	Pezizales	0	0	0	0	6	0.0147153	0	0	0	0	506	1.65133	0	0	73	0.0657101	23	0.0456078	19	0.0237248	0	0	3	0.00374784	0	0	35	0.0468365	5	0.0111339	175	0.189152	0	0	135	0.0861255	0.198928	0.385443
	Saccharomycetales	22542	86.6967	58069	99.028	27985	68.6344	29295	94.9287	32827	85.8155	19643	64.1048	27336	92.0404	94208	84.8003	42969	85.2052	66470	82.9993	30592	83.8068	64654	80.7711	32453	88.1827	71900	96.2156	41486	92.38	85715	92.6468	75153	92.7448	151433	96.6092	86.2181	9.20785
	Chaetosphaeriales	0	0	0	0	0	0	0	0	0	0	2	0.00652699	0	0	0	0	0	0	0	0	0	0	0	0	0	0	0	0	0	0	0	0	0	0	0	0	0.000652699	0.00153843
	Coniochaetales	0	0	9	0.0153481	0	0	1	0.00324044	0	0	9	0.0293715	0	0	0	0	0	0	0	0	0	0	2	0.00249856	16	0.0434759	0	0	0	0	8	0.00864697	0	0	13	0.00829357	0.00744467	0.0120434
	Diaporthales	0	0	0	0	0	0	0	0	0	0	43	0.14033	0	0	6	0.00540083	0	0	6	0.00749204	0	0	1	0.00124928	0	0	4	0.00535275	1	0.00222677	2	0.00216174	0	0	34	0.0216909	0.0164198	0.0328707
	Glomerellales	0	0	0	0	90	0.220729	1	0.00324044	10	0.0261417	58	0.189283	2	0.00673401	20	0.0180028	29	0.0575055	5	0.00624337	10	0.027395	0	0	15	0.0407587	1	0.00133819	10	0.0222677	15	0.0162131	10	0.0123408	197	0.125679	0.0489684	0.0663357
	Hypocreales	48	0.184608	2	0.0034107	138	0.338451	4	0.0129618	13	0.0339843	231	0.753867	12	0.040404	75	0.0675104	20	0.0396589	77	0.0961478	15	0.0410925	50	0.0624641	43	0.116841	57	0.0762766	34	0.0757103	274	0.296159	3	0.00370224	199	0.126955	0.171012	0.181143
	Magnaporthales	0	0	0	0	0	0	0	0	0	0	0	0	0	0	0	0	0	0	0	0	0	0	0	0	0	0	9	0.0120437	0	0	0	0	0	0	0	0	0.000602184	0.00283872
	Microascales	0	0	0	0	0	0	3	0.00972132	0	0	42	0.137067	7	0.023569	16	0.0144022	19	0.037676	9	0.0112381	6	0.016437	9	0.0112435	6	0.0163035	8	0.0107055	13	0.0289481	55	0.0594479	12	0.014809	26	0.0165871	0.0302335	0.0321567
	Ophiostomatales	0	0	0	0	0	0	0	0	0	0	24	0.0783239	1	0.003367	0	0	0	0	0	0	0	0	0	0	0	0	0	0	0	0	0	0	0	0	0	0	0.00800074	0.0184315
	Pleurotheciales	0	0	0	0	114	0.27959	0	0	0	0	0	0	0	0	0	0	0	0	0	0	0	0	0	0	0	0	0	0	0	0	0	0	0	0	0	0	0.0139795	0.0659
	Sordariales	7	0.026922	0	0	202	0.495414	3	0.00972132	32	0.0836536	256	0.835455	19	0.0639731	16	0.0144022	31	0.0614713	1	0.00124867	0	0	0	0	32	0.0869518	31	0.0414838	2	0.00445355	115	0.1243	0	0	51	0.0325363	0.142087	0.215346
	Trichosphaeriales	0	0	0	0	0	0	0	0	0	0	0	0	0	0	0	0	0	0	0	0	0	0	0	0	0	0	0	0	0	0	0	0	0	0	16	0.0102075	0.000510373	0.00240592
	Xylariales	0	0	0	0	0	0	9	0.029164	0	0	855	2.79029	0	0	36	0.032405	9	0.0178465	43	0.053693	0	0	15	0.0187392	0	0	46	0.0615566	0	0	429	0.463694	5	0.0061704	314	0.200322	0.346393	0.655307
	unidentified	0	0	0	0	0	0	0	0	0	0	3	0.00979048	0	0	0	0	0	0	0	0	0	0	0	0	0	0	0	0	0	0	0	0	0	0	0	0	0.000979048	0.00230764
	Taphrinales	0	0	0	0	0	0	0	0	0	0	0	0	0	0	0	0	32	0.0634543	0	0	0	0	0	0	0	0	0	0	7	0.0155874	8	0.00864697	0	0	5	0.00318983	0.00497627	0.0151377
	Symbiotaphrinales	0	0	2	0.0034107	0	0	3	0.00972132	0	0	1	0.00326349	0	0	0	0	4	0.00793179	4	0.00499469	0	0	2	0.00249856	0	0	0	0	0	0	0	0	0	0	0	0	0.0017542	0.00301601
	Agaricales	455	1.74993	5	0.00852675	355	0.870653	4	0.0129618	178	0.465323	934	3.0481	4	0.013468	50	0.0450069	52	0.103113	70	0.0874071	12	0.032874	23	0.0287335	15	0.0407587	332	0.444278	10	0.0222677	403	0.435591	0	0	286	0.182458	0.553758	0.788568
	Auriculariales	0	0	0	0	0	0	0	0	0	0	7	0.0228445	0	0	0	0	0	0	0	0	0	0	0	0	0	0	5	0.00669093	0	0	0	0	0	0	0	0	0.00261899	0.00552095
	Boletales	0	0	0	0	0	0	0	0	4	0.0104567	171	0.558058	0	0	28	0.0252039	6	0.0118977	7	0.00874071	0	0	3	0.00374784	0	0	110	0.147201	7	0.0155874	84	0.0907931	2	0.00246816	49	0.0312604	0.0777132	0.132399
	Cantharellales	0	0	0	0	50	0.122627	0	0	0	0	6	0.019581	0	0	0	0	0	0	2	0.00249735	11	0.0301345	0	0	0	0	4	0.00535275	0	0	3	0.00324261	5	0.0061704	0	0	0.0106215	0.0291196
	Corticiales	0	0	0	0	0	0	0	0	0	0	0	0	0	0	0	0	0	0	0	0	0	0	0	0	0	0	0	0	7	0.0155874	0	0	0	0	0	0	0.000779371	0.00367399
	Hymenochaetales	0	0	0	0	0	0	1	0.00324044	0	0	0	0	0	0	0	0	0	0	2	0.00249735	0	0	0	0	0	0	0	0	0	0	0	0	0	0	0	0	0.000286889	0.000936457
	Polyporales	12	0.0461521	0	0	19	0.0465983	3	0.00972132	190	0.496693	9	0.0293715	2	0.00673401	0	0	2	0.00396589	1	0.00124867	0	0	6	0.00749569	3	0.00815173	17	0.0227492	0	0	8	0.00864697	0	0	0	0	0.0362773	0.115422
	Russulales	0	0	0	0	802	1.96694	0	0	1	0.00261417	16	0.0522159	0	0	6	0.00540083	0	0	2	0.00249735	0	0	0	0	6	0.0163035	430	0.57542	0	0	11	0.0118896	0	0	0	0	0.134869	0.473901
	Sebacinales	0	0	0	0	30	0.0735763	0	0	0	0	7	0.0228445	0	0	0	0	0	0	3	0.00374602	0	0	0	0	0	0	8	0.0107055	0	0	0	0	0	0	0	0	0.00668584	0.0177914
	Thelephorales	0	0	0	0	76	0.186393	0	0	0	0	101	0.329613	0	0	18	0.0162025	0	0	4	0.00499469	0	0	6	0.00749569	0	0	177	0.236859	0	0	67	0.0724183	0	0	7	0.00446577	0.0630237	0.0982665
	Trechisporales	0	0	0	0	4	0.00981017	0	0	7	0.0182992	49	0.159911	5	0.016835	3	0.00270042	0	0	2	0.00249735	37	0.101362	0	0	0	0	0	0	0	0	63	0.0680949	11	0.0135749	0	0	0.0310545	0.0439323
	Tremellodendropsidales	0	0	0	0	0	0	0	0	0	0	3	0.00979048	0	0	0	0	0	0	0	0	0	0	0	0	0	0	0	0	0	0	0	0	0	0	0	0	0.000979048	0.00230764
	Agaricostilbales	0	0	0	0	13	0.0318831	2	0.00648088	0	0	1	0.00326349	0	0	0	0	0	0	0	0	11	0.0301345	0	0	0	0	0	0	0	0	0	0	5	0.0061704	0	0	0.00405979	0.00993488
	Cystobasidiales	0	0	0	0	10	0.0245254	4	0.0129618	31	0.0810394	11	0.0358984	0	0	10	0.00900139	0	0	0	0	9	0.0246555	12	0.0149914	5	0.0135862	8	0.0107055	3	0.00668032	0	0	0	0	0	0	0.0134972	0.0200586
	Cystobasidiomycetes_ord_Incertae_sedis	0	0	0	0	28	0.0686712	12	0.0388853	0	0	10	0.0326349	0	0	1	0.000900139	0	0	6	0.00749204	12	0.032874	4	0.00499713	0	0	0	0	2	0.00445355	11	0.0118896	10	0.0123408	2	0.00127593	0.013047	0.0190489
	Entylomatales	0	0	0	0	0	0	0	0	0	0	2	0.00652699	0	0	0	0	0	0	0	0	0	0	0	0	0	0	0	0	0	0	0	0	0	0	0	0	0.000652699	0.00153843
	Exobasidiales	0	0	0	0	389	0.954039	0	0	0	0	2	0.00652699	0	0	0	0	0	0	0	0	0	0	0	0	0	0	0	0	0	0	0	0	0	0	0	0	0.0483547	0.224784
	Malasseziales	368	1.41533	14	0.0238749	1024	2.5114	6	0.0194426	91	0.23789	32	0.104432	20	0.0673401	28	0.0252039	250	0.495737	107	0.133608	129	0.353396	99	0.123679	58	0.1576	14	0.0187346	87	0.193729	42	0.0453966	6	0.00740448	117	0.0746421	0.307934	0.63488
	Leucosporidiales	2	0.00769201	0	0	0	0	0	0	0	0	13	0.0424254	0	0	5	0.00450069	0	0	0	0	0	0	0	0	0	0	0	0	9	0.020041	0	0	0	0	0	0	0.00585423	0.0107685
	Microbotryales	0	0	0	0	0	0	0	0	0	0	2	0.00652699	6	0.020202	0	0	6	0.0118977	0	0	0	0	0	0	0	0	2	0.00267637	0	0	0	0	0	0	0	0	0.0023915	0.00544851
	Microbotryomycetes_ord_Incertae_sedis	0	0	0	0	0	0	0	0	0	0	0	0	0	0	1	0.000900139	0	0	0	0	0	0	0	0	0	0	0	0	0	0	0	0	0	0	0	0	4.50069e-05	0.000212165
	Sporidiobolales	162	0.623053	62	0.105732	429	1.05214	86	0.278678	536	1.4012	157	0.512369	38	0.127946	66	0.0594091	73	0.144755	10	0.0124867	126	0.345177	57	0.0712091	11	0.0298897	13	0.0173964	0	0	10	0.0108087	0	0	0	0	0.265771	0.39857
	Moniliellales	0	0	0	0	1	0.00245254	0	0	0	0	0	0	0	0	20	0.0180028	2	0.00396589	3	0.00374602	0	0	1	0.00124928	0	0	1	0.00133819	0	0	5	0.00540435	0	0	7	0.00446577	0.00230146	0.00434328
	Pucciniales	0	0	2	0.0034107	0	0	0	0	0	0	0	0	0	0	0	0	0	0	0	0	0	0	0	0	5	0.0135862	7	0.00936731	8	0.0178142	0	0	0	0	0	0	0.00220892	0.00538451
	Cystofilobasidiales	6	0.023076	0	0	0	0	0	0	0	0	3	0.00979048	11	0.037037	1	0.000900139	0	0	1	0.00124867	1	0.0027395	20	0.0249856	1	0.00271724	0	0	5	0.0111339	6	0.00648522	0	0	0	0	0.00681948	0.0108632
	Filobasidiales	0	0	18	0.0306963	0	0	27	0.0874919	45	0.117638	724	2.36277	9	0.030303	28	0.0252039	19	0.037676	16	0.0199788	10	0.027395	12	0.0149914	7	0.0190207	172	0.230168	15	0.0334016	249	0.269137	26	0.0320861	143	0.0912292	0.303055	0.547315
	Holtermanniales	8	0.030768	15	0.0255802	51	0.12508	21	0.0680493	1	0.00261417	13	0.0424254	6	0.020202	11	0.00990152	11	0.0218124	34	0.0424549	31	0.0849245	2	0.00249856	0	0	0	0	6	0.0133606	0	0	2	0.00246816	0	0	0.0267283	0.0346539
	Tremellales	135	0.519211	10	0.0170535	340	0.833865	29	0.0939728	137	0.358142	178	0.580902	8	0.026936	71	0.0639098	89	0.176482	70	0.0874071	8	0.021916	67	0.0837019	44	0.119559	29	0.0388074	65	0.14474	150	0.162131	18	0.0222134	51	0.0325363	0.206326	0.232558
	Trichosporonales	538	2.06915	345	0.588346	2170	5.32202	1122	3.63577	1188	3.10564	1053	3.43646	1676	5.6431	11222	10.1014	3582	7.10291	12625	15.7645	3009	8.24316	13610	17.0027	1184	3.21722	733	0.980891	1359	3.02619	1401	1.5143	3375	4.16502	1792	1.14324	5.05064	4.76677
	Ustilaginales	0	0	0	0	0	0	0	0	0	0	0	0	5	0.016835	0	0	23	0.0456078	0	0	56	0.153412	0	0	10	0.0271724	3	0.00401456	1	0.00222677	41	0.0443157	0	0	41	0.0261566	0.0182028	0.03728
	Wallemiales	168	0.646129	0	0	56	0.137342	8	0.0259235	118	0.308473	7	0.0228445	10	0.03367	20	0.0180028	19	0.037676	5	0.00624337	38	0.104101	11	0.0137421	41	0.111407	0	0	25	0.0556694	17	0.0183748	40	0.0493632	23	0.0146732	0.0822427	0.157605
	Chytridiales	0	0	0	0	0	0	0	0	0	0	2	0.00652699	0	0	0	0	0	0	0	0	0	0	0	0	0	0	0	0	0	0	0	0	0	0	0	0	0.000652699	0.00153843
	Rhizophlyctidales	0	0	0	0	0	0	0	0	0	0	6	0.019581	0	0	0	0	0	0	0	0	0	0	0	0	0	0	0	0	0	0	0	0	0	0	26	0.0165871	0.00278745	0.00587053
	Rhizophydiales	0	0	0	0	0	0	0	0	0	0	6	0.019581	0	0	0	0	0	0	0	0	0	0	0	0	0	0	0	0	0	0	0	0	0	0	0	0	0.0019581	0.00461528
	Spizellomycetales	0	0	0	0	0	0	0	0	0	0	0	0	0	0	0	0	0	0	0	0	0	0	2	0.00249856	0	0	0	0	0	0	0	0	0	0	0	0	0.000124928	0.000588917
	Gigasporales	0	0	0	0	0	0	0	0	0	0	4	0.013054	0	0	0	0	0	0	0	0	0	0	0	0	0	0	0	0	0	0	0	0	0	0	0	0	0.0013054	0.00307685
	Mortierellales	0	0	0	0	225	0.551822	0	0	0	0	126	0.4112	0	0	10	0.00900139	0	0	6	0.00749204	0	0	9	0.0112435	0	0	51	0.0682475	0	0	73	0.0789036	0	0	38	0.0242427	0.0826129	0.155354
	Mucorales	98	0.376909	3	0.00511605	1605	3.93633	18	0.0583279	4	0.0104567	141	0.460153	9	0.030303	10	0.00900139	426	0.844735	45	0.0561903	181	0.49585	4	0.00499713	7	0.0190207	10	0.0133819	50	0.111339	75	0.0810653	119	0.146856	0	0	0.360063	0.920119
	Umbelopsidales	0	0	0	0	157	0.385049	0	0	0	0	164	0.535213	2	0.00673401	11	0.00990152	10	0.0198295	6	0.00749204	0	0	0	0	0	0	0	0	0	0	83	0.0897123	0	0	33	0.0210529	0.0849955	0.14943
	WTI	894	3.43833	59	0.100616	2009	4.92716	17	0.0550875	2071	5.41395	486	1.58606	429	1.44444	70	0.0630097	1510	2.99425	35	0.0437036	1013	2.77511	21	0.0262349	2525	6.86104	61	0.0816294	1525	3.39583	290	0.313453	1922	2.3719	179	0.114196	1.89528	2.15603
	Total	26001	100	58639	100	40774	100	30860	100	38253	100	30642	100	29700	100	111094	100	50430	100	80085	100	36503	100	80046	100	36802	100	74728	100	44908	100	92518	100	81032	100	156748	100	100	0

## Sheet: X.7 - V3-V4 Family
	#OTU ID	Comercial S1	%	Comercial S4	%	3M S1	%	3M S4	%	6M S1	%	6M S4	%	Comercial S2	%	Comercial S5	%	3M S2	%	3M S5	%	1M S2	%	6M S5	%	Comercial S3	%	Comercial S6	%	3M S3	%	3M S6	%	6M S3	%	6M S6	%	% Mean	SD
	Actinomycetaceae	0	0	0	0	0	0	0	0	0	0	0	0	1	0.00154873	0	0	0	0	0	0	0	0	0	0	2	0.00114805	0	0	0	0	0	0	0	0	0	0	0.000149821	0.000430363
	Bifidobacteriaceae	0	0	0	0	1	0.00207866	0	0	5	0.0063164	1	0.00144396	52	0.080534	1	0.00480815	20	0.0272046	1	0.00218546	21	0.0171705	0	0	318	0.18254	5	0.00764959	219	0.268613	1	0.00170474	164	0.295671	5	0.00661113	0.0502518	0.0935513
	Corynebacteriaceae	2	0.00555864	5	0.00849878	5	0.0103933	10	0.0136262	6	0.00757968	0	0	11	0.017036	2	0.00961631	3	0.00408069	16	0.0349673	12	0.0098117	23	0.0385098	25	0.0143507	11	0.0168291	11	0.013492	8	0.0136379	5	0.00901437	18	0.0238001	0.0139335	0.0111509
	Dietziaceae	0	0	0	0	0	0	0	0	0	0	0	0	0	0	0	0	0	0	0	0	0	0	1	0.00167434	0	0	0	0	0	0	0	0	1	0.00180287	0	0	0.000193179	0.000643792
	Nocardiaceae	0	0	1	0.00169976	0	0	3	0.00408786	0	0	0	0	0	0	0	0	0	0	3	0.00655637	0	0	5	0.0083717	0	0	1	0.00152992	0	0	1	0.00170474	0	0	0	0	0.00133058	0.00291565
	Brevibacteriaceae	0	0	0	0	0	0	0	0	0	0	0	0	2	0.00309746	0	0	0	0	0	0	0	0	1	0.00167434	3	0.00172208	0	0	2	0.00245308	1	0.00170474	1	0.00180287	0	0	0.000691921	0.00104971
	Dermabacteraceae	0	0	0	0	2	0.00415731	0	0	2	0.00252656	0	0	0	0	1	0.00480815	0	0	2	0.00437092	0	0	2	0.00334868	0	0	1	0.00152992	1	0.00122654	2	0.00340948	1	0.00180287	1	0.00132223	0.00158348	0.00175421
	Intrasporangiaceae	0	0	2	0.00339951	0	0	1	0.00136262	0	0	0	0	0	0	1	0.00480815	0	0	0	0	0	0	4	0.00669736	0	0	0	0	0	0	0	0	4	0.0072115	0	0	0.0013044	0.00269072
	Microbacteriaceae	0	0	6	0.0101985	2	0.00415731	11	0.0149888	4	0.00505312	8	0.0115517	2	0.00309746	4	0.0192326	1	0.00136023	0	0	3	0.00245292	8	0.0133947	0	0	1	0.00152992	3	0.00367963	2	0.00340948	0	0	2	0.00264445	0.00537505	0.00599581
	Micrococcaceae	81	0.225125	33	0.0560919	284	0.590338	19	0.0258898	590	0.745335	19	0.0274352	2060	3.19039	28	0.134628	7192	9.78277	69	0.150797	7960	6.50843	95	0.159062	916	0.525808	624	0.954669	1096	1.34429	462	0.787589	747	1.34675	779	1.03001	1.53252	2.53057
	Nocardioidaceae	0	0	0	0	0	0	0	0	0	0	0	0	0	0	0	0	0	0	0	0	0	0	0	0	1	0.000574026	0	0	0	0	0	0	0	0	0	0	3.18904e-05	0.000131691
	Propionibacteriaceae	2	0.00555864	2	0.00339951	1	0.00207866	0	0	3	0.00378984	1	0.00144396	3	0.00464619	0	0	2	0.00272046	3	0.00655637	6	0.00490585	2	0.00334868	18	0.0103325	1	0.00152992	13	0.0159451	1	0.00170474	7	0.0126201	0	0	0.00447669	0.00432351
	Streptomycetaceae	0	0	0	0	0	0	0	0	0	0	0	0	0	0	0	0	0	0	0	0	0	0	0	0	0	0	0	0	1	0.00122654	0	0	0	0	0	0	6.81412e-05	0.000281388
	Atopobiaceae	0	0	2	0.00339951	0	0	1	0.00136262	2	0.00252656	2	0.00288792	6	0.00929238	0	0	2	0.00272046	0	0	5	0.00408821	1	0.00167434	0	0	0	0	1	0.00122654	0	0	1	0.00180287	0	0	0.00172119	0.00227101
	Eggerthellaceae	0	0	0	0	0	0	1	0.00136262	0	0	1	0.00144396	0	0	0	0	0	0	0	0	1	0.000817641	0	0	0	0	0	0	0	0	0	0	0	0	1	0.00132223	0.000274803	0.000530766
	Bacteroidaceae	0	0	4	0.00679902	0	0	4	0.00545048	3	0.00378984	3	0.00433188	4	0.00619492	0	0	5	0.00680115	0	0	4	0.00327057	3	0.00502302	0	0	0	0	0	0	0	0	0	0	1	0.00132223	0.00238795	0.00274173
	Muribaculaceae	2	0.00555864	0	0	0	0	1	0.00136262	0	0	0	0	0	0	0	0	3	0.00408069	0	0	0	0	0	0	0	0	0	0	1	0.00122654	0	0	0	0	0	0	0.000679361	0.00154635
	Paludibacteraceae	0	0	3	0.00509927	0	0	4	0.00545048	0	0	4	0.00577584	2	0.00309746	0	0	0	0	0	0	0	0	0	0	0	0	0	0	0	0	0	0	0	0	0	0	0.00107906	0.00209244
	Porphyromonadaceae	0	0	0	0	0	0	0	0	0	0	0	0	1	0.00154873	0	0	0	0	0	0	0	0	0	0	0	0	0	0	0	0	0	0	0	0	0	0	8.60406e-05	0.000355303
	Prevotellaceae	0	0	1	0.00169976	0	0	3	0.00408786	0	0	4	0.00577584	2	0.00309746	0	0	1	0.00136023	0	0	1	0.000817641	0	0	0	0	0	0	0	0	2	0.00340948	0	0	0	0	0.0011249	0.00174991
	Rikenellaceae	0	0	7	0.0118983	0	0	7	0.00953834	0	0	3	0.00433188	0	0	0	0	0	0	1	0.00218546	0	0	6	0.010046	0	0	0	0	0	0	0	0	0	0	0	0	0.00211111	0.00432333
	Chitinophagaceae	0	0	0	0	0	0	0	0	0	0	0	0	0	0	0	0	0	0	0	0	0	0	0	0	0	0	0	0	0	0	1	0.00170474	0	0	0	0	9.47077e-05	0.000391094
	Flavobacteriaceae	0	0	4	0.00679902	0	0	0	0	0	0	3	0.00433188	0	0	5	0.0240408	0	0	34	0.0743056	3	0.00245292	61	0.102135	0	0	5	0.00764959	0	0	4	0.00681896	0	0	0	0	0.0126963	0.034467
	Weeksellaceae	0	0	17	0.0288958	0	0	24	0.0327029	2	0.00252656	27	0.0389869	0	0	180	0.865468	4	0.00544092	700	1.52982	17	0.0138999	1582	2.64881	50	0.0287013	380	0.581369	6	0.00735925	712	1.21377	6	0.0108172	722	0.954648	0.442401	0.879453
	Sphingobacteriaceae	1	0.00277932	0	0	0	0	0	0	2	0.00252656	1	0.00144396	0	0	0	0	0	0	0	0	1	0.000817641	2	0.00334868	3	0.00172208	14	0.0214188	2	0.00245308	11	0.0187521	0	0	9	0.0119	0.00373124	0.00640581
	Gastranaerophilales	0	0	0	0	0	0	0	0	0	0	0	0	3	0.00464619	0	0	0	0	0	0	0	0	0	0	0	0	0	0	0	0	0	0	0	0	0	0	0.000258122	0.00106591
	Thermaceae	0	0	2	0.00339951	0	0	0	0	0	0	0	0	0	0	0	0	0	0	0	0	0	0	0	0	0	0	0	0	0	0	0	0	0	0	0	0	0.000188862	0.000779901
	Desulfovibrionaceae	0	0	0	0	0	0	1	0.00136262	0	0	0	0	0	0	0	0	1	0.00136023	0	0	0	0	0	0	0	0	0	0	0	0	0	0	0	0	0	0	0.000151269	0.00042926
	Elusimicrobiaceae	0	0	0	0	0	0	1	0.00136262	0	0	0	0	0	0	0	0	0	0	0	0	0	0	0	0	0	0	0	0	0	0	0	0	0	0	0	0	7.57011e-05	0.000312607
	Fibrobacteraceae	0	0	0	0	0	0	0	0	0	0	0	0	0	0	0	0	0	0	0	0	3	0.00245292	0	0	0	0	0	0	0	0	0	0	0	0	0	0	0.000136274	0.000562739
	Bacillaceae	1	0.00277932	1	0.00169976	0	0	2	0.00272524	1	0.00126328	0	0	0	0	0	0	0	0	1	0.00218546	4	0.00327057	1	0.00167434	2	0.00114805	0	0	3	0.00367963	1	0.00170474	0	0	0	0	0.00122947	0.00126174
	Planococcaceae	8	0.0222346	0	0	37	0.0769103	0	0	28	0.0353718	0	0	5	0.00774365	0	0	13	0.017683	0	0	19	0.0155352	0	0	4	0.00229611	0	0	0	0	0	0	1	0.00180287	0	0	0.00997653	0.0191282
	Erysipelatoclostridiaceae	0	0	0	0	0	0	0	0	0	0	0	0	13	0.0201335	0	0	1	0.00136023	0	0	4	0.00327057	0	0	0	0	1	0.00152992	1	0.00122654	0	0	0	0	0	0	0.00152893	0.00460608
	Erysipelotrichaceae	2	0.00555864	0	0	0	0	1	0.00136262	0	0	0	0	0	0	0	0	1	0.00136023	0	0	2	0.00163528	0	0	0	0	1	0.00152992	0	0	0	0	0	0	0	0	0.000635927	0.00134833
	Aerococcaceae	4	0.0111173	0	0	3	0.00623597	1	0.00136262	8	0.0101062	1	0.00144396	6	0.00929238	2	0.00961631	2	0.00272046	2	0.00437092	6	0.00490585	1	0.00167434	1	0.000574026	0	0	2	0.00245308	0	0	0	0	0	0	0.00365964	0.0038713
	Carnobacteriaceae	3	0.00833797	762	1.29521	4	0.00831463	1319	1.7973	0	0	336	0.485171	3	0.00464619	399	1.91845	4	0.00544092	1462	3.19514	15	0.0122646	1142	1.9121	49	0.0281273	122	0.18665	9	0.0110389	742	1.26492	9	0.0162259	606	0.801269	0.719478	0.971738
	Enterococcaceae	4407	12.2485	1135	1.92922	6674	13.873	1451	1.97716	7975	10.0747	2252	3.2518	6085	9.42403	221	1.0626	7058	9.6005	534	1.16703	9125	7.46098	589	0.986187	3286	1.88625	598	0.914891	2337	2.86643	491	0.837027	1325	2.38881	608	0.803914	4.59738	4.43391
	Lactobacillaceae	681	1.89272	2444	4.1542	1644	3.41731	4315	5.87971	1381	1.74459	5472	7.90135	2545	3.94152	758	3.64458	2215	3.01291	2506	5.47676	4324	3.53548	2572	4.3064	26983	15.489	5554	8.49716	9221	11.3099	3821	6.51381	6234	11.2391	4354	5.75697	5.98408	3.58635
	Leuconostocaceae	16439	45.6893	23899	40.6225	23068	47.9504	25171	34.2985	36068	45.564	23326	33.6818	26298	40.7285	9769	46.9709	29115	39.6031	17569	38.3963	47534	38.8658	19538	32.7133	57816	33.1879	18609	28.4702	33338	40.8905	15921	27.1412	22826	41.1524	20709	27.382	37.9616	6.5103
	Listeriaceae	19	0.0528071	1011	1.71845	6	0.0124719	2009	2.7375	23	0.0290554	899	1.29812	262	0.405767	76	0.36542	159	0.216277	277	0.605372	265	0.216675	102	0.170783	11	0.00631429	283	0.432967	9	0.0110389	1552	2.64576	15	0.0270431	783	1.0353	0.665951	0.863878
	Streptococcaceae	11523	32.0261	10814	18.3812	12270	25.5051	17580	23.9549	24228	30.6068	15905	22.9662	24769	38.3605	3387	16.2852	23201	31.5587	5243	11.4584	43314	35.4153	10771	18.0343	80726	46.3389	18576	28.4197	32008	39.2592	13311	22.6918	21435	38.6446	19112	25.2704	28.0654	9.29775
	Staphylococcaceae	196	0.544747	364	0.618711	535	1.11208	418	0.569575	631	0.79713	319	0.460623	53	0.0820827	255	1.22608	141	0.191792	512	1.11895	169	0.138181	1020	1.70783	307	0.176226	159	0.243257	139	0.170489	130	0.221616	90	0.162259	198	0.261801	0.544635	0.528556
	Christensenellaceae	0	0	5	0.00849878	1	0.00207866	8	0.010901	0	0	9	0.0129956	3	0.00464619	0	0	0	0	0	0	4	0.00327057	1	0.00167434	0	0	0	0	2	0.00245308	0	0	1	0.00180287	0	0	0.00268451	0.00394315
	Hungateiclostridiaceae	0	0	9	0.0152978	0	0	7	0.00953834	1	0.00126328	5	0.0072198	1	0.00154873	3	0.0144245	3	0.00408069	0	0	6	0.00490585	2	0.00334868	0	0	0	0	0	0	0	0	0	0	0	0	0.00342376	0.00488835
	Clostridiaceae	2	0.00555864	0	0	0	0	0	0	1	0.00126328	0	0	1	0.00154873	0	0	1	0.00136023	1	0.00218546	1	0.000817641	0	0	0	0	0	0	0	0	0	0	0	0	0	0	0.000707444	0.00136735
	Anaerofustaceae	0	0	0	0	0	0	0	0	0	0	0	0	1	0.00154873	0	0	1	0.00136023	0	0	0	0	0	0	0	0	0	0	0	0	0	0	0	0	0	0	0.000161609	0.000459675
	Lachnospiraceae	1	0.00277932	4	0.00679902	0	0	6	0.00817572	3	0.00378984	7	0.0101077	9	0.0139386	0	0	12	0.0163228	1	0.00218546	18	0.0147175	1	0.00167434	5	0.00287013	0	0	1	0.00122654	0	0	0	0	0	0	0.00469928	0.00549312
	Ethanoligenenaceae	0	0	0	0	0	0	0	0	0	0	1	0.00144396	0	0	0	0	0	0	1	0.00218546	0	0	0	0	0	0	0	0	0	0	0	0	0	0	0	0	0.000201634	0.000585375
	Oscillospiraceae	0	0	5	0.00849878	0	0	7	0.00953834	1	0.00126328	8	0.0115517	1	0.00154873	0	0	1	0.00136023	2	0.00437092	1	0.000817641	7	0.0117204	0	0	0	0	0	0	0	0	0	0	1	0.00132223	0.00288846	0.00462544
	Ruminococcaceae	0	0	1	0.00169976	0	0	3	0.00408786	0	0	0	0	0	0	0	0	1	0.00136023	1	0.00218546	5	0.00408821	1	0.00167434	0	0	0	0	0	0	0	0	0	0	0	0	0.000838658	0.00136919
	Anaerovoracaceae	0	0	0	0	0	0	0	0	0	0	2	0.00288792	0	0	1	0.00480815	0	0	0	0	2	0.00163528	0	0	0	0	0	0	0	0	0	0	0	0	0	0	0.000518409	0.00128127
	Peptostreptococcaceae	0	0	0	0	2	0.00415731	2	0.00272524	2	0.00252656	1	0.00144396	4	0.00619492	3	0.0144245	8	0.0108818	1	0.00218546	7	0.00572349	3	0.00502302	5	0.00287013	0	0	3	0.00367963	0	0	0	0	0	0	0.00343533	0.00389115
	Peptostreptococcales-Tissierellales	0	0	0	0	0	0	0	0	0	0	1	0.00144396	1	0.00154873	0	0	0	0	0	0	1	0.000817641	0	0	0	0	0	0	0	0	0	0	1	0.00180287	0	0	0.000311845	0.000612107
	Acidaminococcaceae	0	0	0	0	0	0	0	0	0	0	2	0.00288792	0	0	0	0	3	0.00408069	0	0	0	0	0	0	0	0	0	0	0	0	0	0	0	0	0	0	0.000387145	0.00111645
	Fusobacteriaceae	0	0	0	0	0	0	1	0.00136262	0	0	0	0	1	0.00154873	0	0	3	0.00408069	0	0	22	0.0179881	0	0	39	0.022387	0	0	13	0.0159451	0	0	5	0.00901437	0	0	0.00401814	0.00709397
	Leptotrichiaceae	0	0	0	0	2	0.00415731	0	0	0	0	0	0	0	0	0	0	0	0	0	0	0	0	0	0	15	0.0086104	0	0	8	0.00981234	0	0	8	0.014423	0	0	0.00205572	0.00424043
	Sandaracinaceae	0	0	0	0	0	0	0	0	1	0.00126328	0	0	0	0	0	0	0	0	0	0	0	0	0	0	0	0	0	0	0	0	0	0	0	0	0	0	7.01822e-05	0.000289816
	Candidatus_Nomurabacteria	0	0	0	0	0	0	0	0	0	0	0	0	0	0	0	0	0	0	0	0	0	0	0	0	0	0	0	0	0	0	0	0	0	0	1	0.00132223	7.3457e-05	0.00030334
	Saccharimonadaceae	0	0	1	0.00169976	0	0	0	0	0	0	0	0	3	0.00464619	0	0	2	0.00272046	0	0	0	0	0	0	1	0.000574026	0	0	0	0	0	0	0	0	0	0	0.00053558	0.00123187
	Acetobacteraceae	0	0	0	0	0	0	0	0	1	0.00126328	0	0	0	0	0	0	0	0	1	0.00218546	0	0	0	0	5	0.00287013	0	0	2	0.00245308	0	0	0	0	0	0	0.000487331	0.000959674
	Caulobacteraceae	0	0	0	0	0	0	0	0	0	0	0	0	0	0	0	0	0	0	0	0	2	0.00163528	5	0.0083717	2	0.00114805	0	0	0	0	1	0.00170474	0	0	2	0.00264445	0.000861346	0.00262529
	Beijerinckiaceae	0	0	0	0	0	0	0	0	0	0	1	0.00144396	0	0	0	0	0	0	0	0	0	0	0	0	5	0.00287013	0	0	0	0	0	0	0	0	0	0	0.000239672	0.00072046
	Devosiaceae	0	0	0	0	0	0	0	0	0	0	0	0	0	0	0	0	0	0	0	0	0	0	0	0	1	0.000574026	0	0	0	0	0	0	0	0	0	0	3.18904e-05	0.000131691
	Rhizobiaceae	1	0.00277932	0	0	0	0	0	0	0	0	1	0.00144396	0	0	0	0	0	0	1	0.00218546	2	0.00163528	2	0.00334868	0	0	3	0.00458975	1	0.00122654	3	0.00511422	0	0	4	0.00528891	0.00153401	0.0019139
	Xanthobacteraceae	0	0	0	0	0	0	0	0	1	0.00126328	0	0	0	0	1	0.00480815	0	0	0	0	0	0	0	0	0	0	0	0	0	0	0	0	0	0	0	0	0.000337302	0.00112482
	Rhodobacteraceae	1	0.00277932	0	0	0	0	0	0	0	0	1	0.00144396	0	0	0	0	1	0.00136023	0	0	1	0.000817641	0	0	0	0	0	0	0	0	0	0	0	0	0	0	0.00035562	0.000751733
	Rickettsiaceae	0	0	0	0	0	0	0	0	2	0.00252656	0	0	0	0	0	0	0	0	0	0	0	0	0	0	0	0	0	0	0	0	0	0	0	0	0	0	0.000140364	0.000579633
	Sphingomonadaceae	0	0	0	0	1	0.00207866	0	0	0	0	0	0	0	0	0	0	0	0	1	0.00218546	0	0	0	0	2	0.00114805	0	0	2	0.00245308	0	0	1	0.00180287	0	0	0.000537118	0.000905644
	Aeromonadaceae	0	0	0	0	0	0	0	0	0	0	0	0	0	0	0	0	0	0	2	0.00437092	0	0	2	0.00334868	0	0	28	0.0428377	0	0	69	0.117627	0	0	22	0.029089	0.0109596	0.028324
	Pseudoalteromonadaceae	281	0.780989	0	0	110	0.228652	8	0.010901	77	0.0972726	22	0.0317671	1	0.00154873	4	0.0192326	80	0.108818	3	0.00655637	8	0.00654113	1	0.00167434	1	0.000574026	1	0.00152992	18	0.0220778	0	0	6	0.0108172	11	0.0145445	0.0746387	0.181154
	Alcaligenaceae	0	0	0	0	0	0	0	0	0	0	2	0.00288792	0	0	0	0	0	0	0	0	0	0	0	0	0	0	0	0	3	0.00367963	0	0	0	0	0	0	0.000364864	0.00104375
	Chromobacteriaceae	0	0	0	0	0	0	0	0	0	0	0	0	0	0	0	0	0	0	0	0	0	0	0	0	0	0	1	0.00152992	0	0	0	0	0	0	2	0.00264445	0.000231909	0.000683807
	Comamonadaceae	6	0.0166759	0	0	1	0.00207866	0	0	3	0.00378984	0	0	2	0.00309746	1	0.00480815	2	0.00272046	11	0.02404	3	0.00245292	14	0.0234408	5	0.00287013	13	0.0198889	3	0.00367963	3	0.00511422	0	0	1	0.00132223	0.0064433	0.00895036
	Hydrogenophilaceae	0	0	0	0	1	0.00207866	0	0	0	0	0	0	0	0	0	0	0	0	0	0	1	0.000817641	0	0	0	0	0	0	0	0	0	0	0	0	0	0	0.000160905	0.000502651
	Oxalobacteraceae	0	0	0	0	1	0.00207866	0	0	0	0	0	0	0	0	0	0	0	0	1	0.00218546	0	0	0	0	1	0.000574026	2	0.00305984	4	0.00490617	3	0.00511422	0	0	0	0	0.000995465	0.00170158
	Spongiibacteraceae	0	0	1	0.00169976	1	0.00207866	0	0	1	0.00126328	0	0	0	0	0	0	0	0	0	0	0	0	0	0	0	0	0	0	0	0	0	0	0	0	0	0	0.000280094	0.00064412
	Enterobacteriaceae	837	2.32629	6595	11.2099	1867	3.88085	4119	5.61263	5336	6.74086	6619	9.55757	230	0.356208	2387	11.4771	457	0.621625	5888	12.868	386	0.31561	7975	13.3529	417	0.239369	9825	15.0314	431	0.52864	9672	16.4882	393	0.708529	13564	17.9347	7.18057	6.3199
	Erwiniaceae	19	0.0528071	342	0.581316	38	0.0789889	337	0.459203	63	0.0795867	277	0.399977	71	0.10996	180	0.865468	61	0.082974	448	0.979085	117	0.095664	576	0.96442	58	0.0332935	118	0.18053	19	0.0233043	282	0.480736	3	0.00540862	176	0.232712	0.316969	0.357323
	Hafniaceae	36	0.100056	2605	4.42786	23	0.0478091	2568	3.49921	78	0.0985359	1543	2.22803	867	1.34275	171	0.822194	1093	1.48673	429	0.937561	965	0.789024	500	0.83717	1341	0.769769	1495	2.28723	1569	1.92444	2571	4.38288	1130	2.03725	3052	4.03544	1.78077	1.42718
	Morganellaceae	1	0.00277932	33	0.0560919	7	0.0145506	9	0.0122636	10	0.0126328	34	0.0490946	1	0.00154873	0	0	4	0.00544092	1	0.00218546	1	0.000817641	1	0.00167434	10	0.00574026	10	0.0152992	4	0.00490617	45	0.0767133	3	0.00540862	53	0.070078	0.0187347	0.0249448
	Yersiniaceae	692	1.92329	7743	13.1612	336	0.698429	12373	16.8597	1203	1.51973	9398	13.5703	13	0.0201335	2448	11.7704	53	0.0720922	8411	18.3819	33	0.0269822	9819	16.4404	297	0.170486	6306	9.64766	193	0.236723	4625	7.88442	364	0.656246	5788	7.65305	6.70517	7.03044
	Halomonadaceae	0	0	0	0	1	0.00207866	0	0	0	0	0	0	1	0.00154873	0	0	0	0	0	0	3	0.00245292	0	0	0	0	0	0	0	0	0	0	0	0	0	0	0.000337795	0.000774253
	Marinomonadaceae	0	0	1	0.00169976	1	0.00207866	0	0	9	0.0113695	1	0.00144396	0	0	3	0.0144245	17	0.0231239	0	0	2	0.00163528	2	0.00334868	0	0	0	0	10	0.0122654	0	0	1	0.00180287	6	0.00793336	0.00450699	0.00644418
	Pasteurellaceae	0	0	0	0	0	0	0	0	1	0.00126328	0	0	0	0	0	0	0	0	0	0	4	0.00327057	0	0	0	0	1	0.00152992	0	0	0	0	0	0	0	0	0.000336876	0.000839904
	Moraxellaceae	93	0.258477	445	0.756391	280	0.582024	675	0.919769	464	0.586162	775	1.11907	84	0.130093	283	1.36071	122	0.165948	996	2.17672	197	0.161075	2477	4.14734	395	0.22674	2196	3.3597	89	0.109162	3635	6.19673	50	0.0901437	4124	5.45286	1.54439	1.97566
	Pseudomonadaceae	16	0.0444691	92	0.156377	10	0.0207866	125	0.170328	22	0.0277922	112	0.161724	715	1.10734	34	0.163477	1622	2.20629	145	0.316891	2330	1.9051	164	0.274592	37	0.021239	20	0.0305984	31	0.0380228	35	0.0596659	28	0.0504805	33	0.0436335	0.377712	0.643844
	Vibrionaceae	478	1.32852	29	0.0492929	599	1.24512	276	0.376083	295	0.372668	1301	1.87859	28	0.0433645	64	0.307722	145	0.197233	119	0.260069	4685	3.83065	12	0.0200921	27	0.0154987	1	0.00152992	13	0.0159451	6	0.0102284	62	0.111778	40	0.0528891	0.56207	0.960673
	Xanthomonadaceae	0	0	2	0.00339951	0	0	0	0	0	0	1	0.00144396	2	0.00309746	0	0	7	0.00952161	3	0.00655637	5	0.00408821	1	0.00167434	2	0.00114805	4	0.00611967	1	0.00122654	1	0.00170474	0	0	6	0.00793336	0.00266188	0.00294298
	Spirochaetaceae	0	0	0	0	0	0	4	0.00545048	0	0	2	0.00288792	0	0	0	0	0	0	0	0	0	0	1	0.00167434	0	0	0	0	0	0	0	0	0	0	0	0	0.000556263	0.00142333
	Parachlamydiaceae	2	0.00555864	0	0	0	0	0	0	0	0	0	0	0	0	0	0	0	0	0	0	0	0	0	0	0	0	0	0	0	0	0	0	0	0	0	0	0.000308814	0.00127524
	Victivallaceae	0	0	0	0	0	0	3	0.00408786	0	0	0	0	0	0	0	0	0	0	0	0	0	0	0	0	0	0	0	0	0	0	0	0	0	0	0	0	0.000227103	0.00093782
	Akkermansiaceae	1	0.00277932	2	0.00339951	0	0	10	0.0136262	0	0	7	0.0101077	0	0	0	0	0	0	0	0	3	0.00245292	1	0.00167434	0	0	0	0	0	0	0	0	0	0	1	0.00132223	0.00196457	0.00371407
	WTI	142	0.394664	398	0.676503	290	0.60281	489	0.666321	622	0.78576	534	0.771075	341	0.528117	126	0.605827	674	0.916795	355	0.775838	670	0.54782	625	1.04646	1016	0.583211	393	0.601258	687	0.842635	532	0.906921	539	0.971749	835	1.10406	0.740435	0.201947
	Total	35980	100	58832	100	48108	100	73388	100	79159	100	69254	100	64569	100	20798	100	73517	100	45757	100	122303	100	59725	100	174208	100	65363	100	81530	100	58660	100	55467	100	75630	100	100	0

## Sheet: X.8 - ITS Family
	#OTU ID	Comercial S1	%	Comercial S4	%	3M S1	%	3M S4	%	6M S1	%	6M S4	%	Comercial S2	%	Comercial S5	%	3M S2	%	3M S5	%	1M S1	%	6M S5	%	Comercial S3	%	Comercial S6	%	3M S3	%	3M S6	%	6M S3	%	6M S6	%	% Mean	SD
	Phaeococcomycetaceae	0	0	0	0	0	0	0	0	0	0	1	0.00326381	0	0	0	0	0	0	0	0	0	0	0	0	0	0	0	0	0	0	0	0	0	0	0	0	0.000181323	0.000769288
	Aplosporellaceae	0	0	0	0	0	0	0	0	0	0	0	0	0	0	0	0	0	0	0	0	0	0	0	0	4	0.010869	0	0	0	0	0	0	0	0	0	0	0.000603832	0.00256184
	Botryosphaeriaceae	0	0	0	0	0	0	0	0	0	0	5	0.0163191	0	0	0	0	0	0	3	0.0037463	0	0	0	0	0	0	0	0	0	0	6	0.00648747	0	0	0	0	0.00147516	0.00408199
	Cladosporiaceae	279	1.07304	1	0.00170535	101	0.247707	1	0.00324044	78	0.203906	72	0.234995	18	0.0606061	16	0.0144022	126	0.249851	16	0.0199803	31	0.0849245	9	0.0112435	61	0.165752	20	0.0267637	17	0.0378552	82	0.0886621	18	0.0222134	74	0.0472095	0.144114	0.248524
	Mycosphaerellaceae	0	0	0	0	0	0	0	0	9	0.0235276	8	0.0261105	0	0	0	0	0	0	1	0.00124877	2	0.005479	3	0.00374784	9	0.0244552	0	0	0	0	0	0	0	0	0	0	0.00469827	0.00933576
	Neodevriesiaceae	0	0	0	0	0	0	0	0	0	0	0	0	0	0	0	0	0	0	0	0	0	0	0	0	0	0	0	0	0	0	0	0	0	0	24	0.0153112	0.000850622	0.00360888
	Teratosphaeriaceae	0	0	0	0	0	0	0	0	0	0	16	0.052221	0	0	0	0	0	0	4	0.00499507	0	0	0	0	7	0.0190207	0	0	0	0	1	0.00108124	0	0	12	0.0076556	0.00472076	0.0127704
	Aureobasidiaceae	95	0.365371	0	0	107	0.262422	8	0.0259235	55	0.14378	41	0.133816	0	0	11	0.00990152	554	1.09855	25	0.0312192	43	0.117799	11	0.0137421	1	0.00271724	10	0.0133819	2	0.00445355	28	0.0302749	6	0.00740448	26	0.0165871	0.126519	0.263114
	Dothideales_fam_Incertae_sedis	0	0	0	0	0	0	0	0	0	0	0	0	0	0	0	0	1	0.00198295	0	0	0	0	0	0	0	0	3	0.00401456	0	0	0	0	0	0	0	0	0.000333195	0.00103043
	Dothioraceae	0	0	0	0	0	0	0	0	0	0	2	0.00652763	0	0	0	0	2	0.00396589	0	0	0	0	0	0	5	0.0135862	0	0	0	0	8	0.00864996	0	0	0	0	0.00181832	0.00389745
	Gloniaceae	0	0	0	0	103	0.252612	0	0	19	0.0496693	4	0.0130553	0	0	0	0	0	0	0	0	0	0	0	0	0	0	30	0.0401456	0	0	10	0.0108124	0	0	0	0	0.0203497	0.0597666
	Coniothyriaceae	0	0	0	0	0	0	0	0	0	0	2	0.00652763	0	0	0	0	0	0	1	0.00124877	0	0	0	0	0	0	8	0.0107055	0	0	0	0	0	0	0	0	0.00102677	0.00286767
	Cucurbitariaceae	5	0.01923	0	0	0	0	121	0.392093	0	0	7	0.0228467	0	0	30	0.0270042	7	0.0138806	40	0.0499507	0	0	44	0.0549684	40	0.10869	0	0	5	0.0111339	18	0.0194624	0	0	8	0.00510373	0.0402424	0.0921187
	Didymellaceae	47	0.180762	7	0.0119374	10	0.0245254	6	0.0194426	0	0	39	0.127289	2	0.00673401	41	0.0369057	9	0.0178465	22	0.0274729	1	0.0027395	5	0.00624641	60	0.163035	0	0	34	0.0757103	25	0.0270311	0	0	0	0	0.0404265	0.0574723
	Didymosphaeriaceae	6	0.023076	0	0	0	0	0	0	0	0	4	0.0130553	0	0	1	0.000900139	2	0.00396589	0	0	4	0.010958	6	0.00749569	0	0	0	0	0	0	9	0.0097312	0	0	0	0	0.00384346	0.00652841
	Lentitheciaceae	0	0	0	0	0	0	0	0	0	0	0	0	0	0	0	0	0	0	0	0	3	0.0082185	0	0	0	0	0	0	0	0	0	0	0	0	0	0	0.000456583	0.00193712
	Leptosphaeriaceae	0	0	0	0	0	0	0	0	0	0	24	0.0783315	13	0.043771	0	0	0	0	0	0	0	0	0	0	0	0	0	0	3	0.00668032	8	0.00864996	0	0	0	0	0.00763516	0.0204679
	Lophiostomataceae	60	0.23076	0	0	0	0	0	0	0	0	7	0.0228467	0	0	0	0	0	0	0	0	0	0	0	0	4	0.010869	0	0	1	0.00222677	6	0.00648747	0	0	0	0	0.0151772	0.0541193
	Massarinaceae	0	0	0	0	0	0	0	0	0	0	1	0.00326381	0	0	0	0	0	0	0	0	0	0	4	0.00499713	0	0	0	0	0	0	0	0	0	0	0	0	0.000458941	0.00136839
	Periconiaceae	0	0	0	0	0	0	0	0	0	0	8	0.0261105	2	0.00673401	0	0	0	0	0	0	0	0	0	0	0	0	0	0	0	0	0	0	0	0	1	0.000637967	0.00186014	0.00625549
	Phaeosphaeriaceae	0	0	0	0	238	0.583705	3	0.00972132	0	0	23	0.0750677	13	0.043771	0	0	16	0.0317271	2	0.00249753	12	0.032874	0	0	2	0.00543449	0	0	0	0	6	0.00648747	6	0.00740448	18	0.0114834	0.0450097	0.135959
	Pleosporaceae	10	0.0384601	0	0	410	1.00554	3	0.00972132	116	0.303244	24	0.0783315	11	0.037037	7	0.00630097	59	0.116994	12	0.0149852	3	0.0082185	6	0.00749569	19	0.0516276	159	0.212772	25	0.0556694	6	0.00648747	6	0.00740448	33	0.0210529	0.110075	0.2376
	Pleosporales_fam_Incertae_sedis	0	0	0	0	0	0	0	0	0	0	4	0.0130553	0	0	0	0	0	0	0	0	0	0	0	0	0	0	0	0	9	0.020041	0	0	0	0	22	0.0140353	0.00261842	0.00616279
	Sporormiaceae	0	0	0	0	20	0.0490509	0	0	0	0	2	0.00652763	0	0	0	0	0	0	0	0	0	0	0	0	0	0	7	0.00936731	0	0	0	0	72	0.0888538	0	0	0.00854442	0.0231583
	Thyridariaceae	0	0	0	0	0	0	0	0	0	0	5	0.0163191	0	0	0	0	0	0	0	0	0	0	0	0	0	0	0	0	0	0	3	0.00324373	0	0	0	0	0.00108682	0.00387733
	Torulaceae	0	0	0	0	0	0	0	0	3	0.00784252	0	0	0	0	0	0	0	0	0	0	2	0.005479	0	0	0	0	0	0	0	0	0	0	0	0	0	0	0.000740085	0.00219177
	Sympoventuriaceae	0	0	0	0	0	0	0	0	0	0	8	0.0261105	0	0	0	0	0	0	1	0.00124877	0	0	0	0	0	0	0	0	0	0	0	0	0	0	0	0	0.00151996	0.00614402
	Chaetothyriaceae	0	0	0	0	0	0	0	0	0	0	6	0.0195829	0	0	0	0	0	0	0	0	0	0	0	0	0	0	0	0	0	0	0	0	0	0	0	0	0.00108794	0.00461573
	Chaetothyriales_fam_Incertae_sedis	0	0	0	0	0	0	0	0	0	0	6	0.0195829	0	0	2	0.00180028	0	0	0	0	0	0	0	0	0	0	0	0	0	0	0	0	0	0	0	0	0.00118795	0.00461027
	Cyphellophoraceae	0	0	0	0	0	0	0	0	0	0	0	0	0	0	0	0	0	0	0	0	0	0	15	0.0187392	0	0	2	0.00267637	0	0	0	0	0	0	0	0	0.00118976	0.00442481
	Herpotrichiellaceae	0	0	0	0	278	0.681807	0	0	177	0.462709	120	0.391658	0	0	5	0.00450069	0	0	40	0.0499507	23	0.0630085	11	0.0137421	23	0.0624966	2	0.00267637	21	0.0467623	53	0.057306	15	0.0185112	37	0.0236048	0.104374	0.196023
	Trichomeriaceae	0	0	0	0	0	0	0	0	0	0	16	0.052221	0	0	1	0.000900139	5	0.00991473	0	0	18	0.049311	0	0	0	0	0	0	0	0	15	0.0162187	0	0	0	0	0.00714253	0.016454
	Coryneliaceae	0	0	0	0	0	0	0	0	0	0	2	0.00652763	0	0	2	0.00180028	0	0	0	0	0	0	0	0	0	0	0	0	0	0	0	0	0	0	0	0	0.000462661	0.00157177
	Aspergillaceae	43	0.165378	11	0.0187588	746	1.8296	22	0.0712897	287	0.750268	646	2.10842	1	0.003367	223	0.200731	384	0.761452	116	0.144857	874	2.39432	240	0.299828	13	0.0353242	104	0.139171	27	0.0601229	481	0.520079	161	0.198687	360	0.229668	0.55174	0.757696
	Elaphomycetaceae	0	0	0	0	24	0.058861	3	0.00972132	0	0	254	0.829009	0	0	10	0.00900139	0	0	0	0	0	0	0	0	0	0	5	0.00669093	0	0	195	0.210843	0	0	92	0.0586929	0.0657122	0.197203
	Thermoascaceae	0	0	0	0	0	0	0	0	3	0.00784252	0	0	0	0	0	0	5	0.00991473	0	0	0	0	0	0	0	0	0	0	0	0	0	0	0	0	0	0	0.000986514	0.00289309
	Trichocomaceae	0	0	0	0	27	0.0662187	1	0.00324044	0	0	74	0.241522	3	0.010101	4	0.00360055	7	0.0138806	4	0.00499507	0	0	0	0	0	0	6	0.00802912	0	0	23	0.0248686	3	0.00370224	78	0.0497614	0.0238844	0.0573767
	Ascosphaeraceae	0	0	0	0	0	0	0	0	0	0	0	0	0	0	0	0	0	0	0	0	0	0	0	0	0	0	0	0	0	0	0	0	0	0	11	0.00701763	0.000389869	0.00165407
	Gymnoascaceae	0	0	0	0	0	0	0	0	0	0	0	0	0	0	0	0	0	0	0	0	23	0.0630085	0	0	0	0	0	0	0	0	0	0	0	0	0	0	0.00350047	0.0148513
	Onygenales_fam_Incertae_sedis	0	0	0	0	0	0	4	0.0129618	0	0	824	2.68938	0	0	37	0.0333051	0	0	16	0.0199803	0	0	4	0.00499713	0	0	16	0.021411	0	0	407	0.440067	0	0	166	0.105902	0.184889	0.633594
	Phaeomoniellaceae	0	0	0	0	0	0	0	0	0	0	5	0.0163191	0	0	0	0	0	0	0	0	0	0	0	0	0	0	0	0	0	0	12	0.0129749	0	0	0	0	0.00162744	0.00477116
	Geoglossaceae	0	0	0	0	22	0.053956	0	0	0	0	0	0	0	0	0	0	0	0	0	0	12	0.032874	0	0	0	0	0	0	0	0	0	0	0	0	0	0	0.00482389	0.0144976
	Lecanoraceae	0	0	0	0	0	0	0	0	0	0	0	0	3	0.010101	0	0	0	0	0	0	0	0	0	0	0	0	0	0	0	0	0	0	0	0	0	0	0.000561167	0.00238083
	Erysiphaceae	2	0.00769201	0	0	0	0	0	0	6	0.015685	0	0	0	0	0	0	0	0	0	0	22	0.060269	0	0	7	0.0190207	0	0	0	0	0	0	0	0	0	0	0.00570371	0.0147802
	Dermateaceae	0	0	0	0	0	0	0	0	0	0	2	0.00652763	0	0	0	0	0	0	0	0	0	0	0	0	0	0	0	0	0	0	0	0	0	0	0	0	0.000362646	0.00153858
	Helotiaceae	0	0	0	0	0	0	0	0	0	0	129	0.421032	0	0	11	0.00990152	0	0	6	0.0074926	0	0	1	0.00124928	0	0	6	0.00802912	0	0	112	0.121099	4	0.00493632	0	0	0.0318745	0.101138
	Helotiales_fam_Incertae_sedis	0	0	0	0	0	0	0	0	0	0	15	0.0489572	0	0	0	0	0	0	0	0	0	0	0	0	0	0	0	0	0	0	13	0.0140562	0	0	0	0	0.00350074	0.0118167
	Hyaloscyphaceae	0	0	0	0	104	0.255065	0	0	4	0.0104567	92	0.300271	0	0	5	0.00450069	0	0	4	0.00499507	0	0	0	0	0	0	20	0.0267637	0	0	44	0.0475748	0	0	28	0.0178631	0.0370827	0.0887566
	Leotiaceae	0	0	0	0	0	0	0	0	0	0	3	0.00979144	0	0	0	0	0	0	0	0	0	0	0	0	0	0	0	0	0	0	0	0	0	0	0	0	0.000543969	0.00230787
	Myxotrichaceae	0	0	0	0	103	0.252612	0	0	0	0	107	0.349228	0	0	9	0.00810125	0	0	3	0.0037463	11	0.0301345	3	0.00374784	6	0.0163035	11	0.0147201	0	0	67	0.0724434	0	0	64	0.0408299	0.0439926	0.0968128
	Sclerotiniaceae	0	0	0	0	5	0.0122627	1	0.00324044	12	0.0313701	3	0.00979144	0	0	0	0	8	0.0158636	0	0	0	0	0	0	3	0.00815173	0	0	0	0	0	0	0	0	0	0	0.00448222	0.00839225
	Vibrisseaceae	0	0	0	0	0	0	0	0	0	0	8	0.0261105	0	0	2	0.00180028	0	0	0	0	0	0	0	0	0	0	0	0	0	0	0	0	0	0	0	0	0.0015506	0.00614397
	Pseudeurotiaceae	0	0	0	0	25	0.0613136	7	0.0226831	0	0	1759	5.74105	0	0	4529	4.07673	0	0	66	0.0824186	0	0	963	1.20306	0	0	36	0.0481747	0	0	894	0.966633	0	0	385	0.245617	0.691537	1.59829
	Thelebolaceae	0	0	0	0	2	0.00490509	0	0	0	0	0	0	15	0.0505051	1	0.000900139	5	0.00991473	0	0	2	0.005479	0	0	27	0.0733656	0	0	10	0.0222677	4	0.00432498	13	0.016043	0	0	0.0104281	0.020148
	Orbiliaceae	0	0	0	0	0	0	0	0	0	0	1	0.00326381	0	0	0	0	0	0	0	0	0	0	0	0	0	0	0	0	0	0	5	0.00540622	0	0	0	0	0.000481669	0.00144921
	Ascobolaceae	0	0	0	0	0	0	0	0	0	0	0	0	0	0	0	0	0	0	0	0	0	0	0	0	0	0	0	0	0	0	5	0.00540622	0	0	0	0	0.000300346	0.00127426
	Pezizaceae	0	0	0	0	6	0.0147153	0	0	0	0	254	0.829009	0	0	44	0.0396061	0	0	13	0.016234	0	0	0	0	0	0	0	0	0	0	91	0.0983933	0	0	32	0.0204149	0.0565762	0.194299
	Pezizales_fam_Incertae_sedis	0	0	0	0	0	0	0	0	0	0	0	0	0	0	0	0	0	0	0	0	0	0	0	0	0	0	0	0	5	0.0111339	0	0	0	0	0	0	0.000618549	0.00262428
	Pyronemataceae	0	0	0	0	0	0	0	0	0	0	252	0.822481	0	0	29	0.026104	0	0	6	0.0074926	0	0	3	0.00374784	0	0	35	0.0468365	0	0	79	0.0854183	0	0	103	0.0657106	0.0587662	0.192334
	Rhizinaceae	0	0	0	0	0	0	0	0	0	0	0	0	0	0	0	0	23	0.0456078	0	0	0	0	0	0	0	0	0	0	0	0	0	0	0	0	0	0	0.00253377	0.0107499
	Debaryomycetaceae	208	0.799969	13432	22.9063	216	0.529749	3739	12.116	1391	3.63632	2109	6.88338	2547	8.57576	22647	20.3854	4388	8.70117	15644	19.5357	4870	13.3414	10521	13.1437	1996	5.42362	19372	25.9233	7826	17.4267	28721	31.0544	17953	22.1554	38422	24.512	14.2806	9.1414
	Dipodascaceae	1132	4.35368	7212	12.299	1009	2.47462	870	2.81918	2656	6.94325	1363	4.44858	1538	5.17845	20556	18.5032	4443	8.81023	13469	16.8196	1802	4.93658	16326	20.3958	3492	9.48861	7366	9.85708	5990	13.3384	7744	8.37316	10809	13.3392	21594	13.7763	9.78638	5.4307
	Metschnikowiaceae	4	0.015384	0	0	3	0.00735763	0	0	7	0.0182992	0	0	1	0.003367	0	0	7	0.0138806	0	0	0	0	0	0	3	0.00815173	0	0	0	0	0	0	0	0	8	0.00510373	0.00397466	0.00612521
	Phaffomycetaceae	168	0.646129	0	0	91	0.223181	1	0.00324044	48	0.12548	1	0.00326381	336	1.13131	1	0.000900139	89	0.176482	0	0	24	0.065748	0	0	1793	4.87202	2	0.00267637	1337	2.9772	0	0	1325	1.63516	0	0	0.659044	1.31181
	Pichiaceae	41	0.157686	8	0.0136428	6	0.0147153	2	0.00648088	3	0.00784252	62	0.202356	110	0.37037	170	0.153024	88	0.174499	25	0.0312192	104	0.284908	40	0.0499713	6894	18.7327	889	1.18965	7540	16.7899	220	0.237874	10661	13.1565	405	0.258377	2.87954	6.22394
	Saccharomycetaceae	1690	6.49975	124	0.211463	5649	13.8544	163	0.528192	3012	7.87389	654	2.13453	4821	16.2323	289	0.26014	6607	13.1013	463	0.578179	4539	12.4346	259	0.323564	1742	4.73344	2031	2.71786	2008	4.47136	311	0.336267	3044	3.75654	1170	0.746421	5.04413	5.41196
	Saccharomycetales_fam_Incertae_sedis	19077	73.3703	37289	63.5908	20914	51.2925	24520	79.4556	25504	66.6719	15443	50.4031	17852	60.1077	50537	45.4903	27150	53.837	36865	46.0358	19160	52.4888	37505	46.8543	16290	44.2639	42223	56.5022	16740	37.2762	48719	52.6772	31355	38.6946	89819	57.3015	54.2397	11.2437
	Saccharomycodaceae	220	0.846121	0	0	67	0.16432	0	0	203	0.530677	2	0.00652763	130	0.43771	6	0.00540083	186	0.368828	1	0.00124877	83	0.227379	0	0	243	0.66029	11	0.0147201	42	0.0935245	0	0	5	0.0061704	0	0	0.186829	0.267959
	Trichomonascaceae	0	0	0	0	0	0	0	0	0	0	5	0.0163191	0	0	1	0.000900139	0	0	1	0.00124877	8	0.021916	0	0	0	0	6	0.00802912	0	0	0	0	0	0	3	0.0019139	0.00279594	0.00630784
	Trigonopsidaceae	0	0	0	0	0	0	0	0	0	0	0	0	0	0	0	0	0	0	0	0	0	0	3	0.00374784	0	0	0	0	0	0	0	0	0	0	0	0	0.000208214	0.000883376
	Chaetosphaeriaceae	0	0	0	0	0	0	0	0	0	0	2	0.00652763	0	0	0	0	0	0	0	0	0	0	0	0	0	0	0	0	0	0	0	0	0	0	0	0	0.000362646	0.00153858
	Coniochaetaceae	0	0	9	0.0153481	0	0	1	0.00324044	0	0	9	0.0293743	0	0	0	0	0	0	0	0	0	0	2	0.00249856	16	0.0434759	0	0	0	0	8	0.00864996	0	0	13	0.00829357	0.00616005	0.0120438
	Coryneaceae	0	0	0	0	0	0	0	0	0	0	27	0.088123	0	0	3	0.00270042	0	0	1	0.00124877	0	0	0	0	0	0	0	0	0	0	0	0	0	0	11	0.00701763	0.00550499	0.0206914
	Diaporthaceae	0	0	0	0	0	0	0	0	0	0	11	0.035902	0	0	3	0.00270042	0	0	1	0.00124877	0	0	0	0	0	0	0	0	0	0	0	0	0	0	0	0	0.00221395	0.00843513
	Gnomoniaceae	0	0	0	0	0	0	0	0	0	0	4	0.0130553	0	0	0	0	0	0	4	0.00499507	0	0	1	0.00124928	0	0	4	0.00535275	0	0	2	0.00216249	0	0	13	0.00829357	0.00195047	0.00368291
	Valsaceae	0	0	0	0	0	0	0	0	0	0	1	0.00326381	0	0	0	0	0	0	0	0	0	0	0	0	0	0	0	0	1	0.00222677	0	0	0	0	10	0.00637967	0.000659459	0.00168877
	Glomerellaceae	0	0	0	0	0	0	0	0	0	0	2	0.00652763	2	0.00673401	0	0	0	0	0	0	0	0	0	0	0	0	1	0.00133819	0	0	0	0	0	0	0	0	0.000811101	0.00214072
	Plectosphaerellaceae	0	0	0	0	90	0.220729	1	0.00324044	10	0.0261417	56	0.182774	0	0	20	0.0180028	29	0.0575055	5	0.00624383	10	0.027395	0	0	15	0.0407587	0	0	10	0.0222677	15	0.0162187	10	0.0123408	197	0.125679	0.0421832	0.0657893
	Bionectriaceae	0	0	0	0	0	0	0	0	0	0	2	0.00652763	0	0	0	0	0	0	0	0	0	0	0	0	0	0	0	0	0	0	18	0.0194624	0	0	7	0.00446577	0.00169199	0.00478851
	Clavicipitaceae	0	0	0	0	54	0.132437	0	0	0	0	0	0	0	0	0	0	0	0	0	0	0	0	0	0	9	0.0244552	14	0.0187346	25	0.0556694	36	0.0389248	0	0	108	0.0689004	0.0188401	0.0355305
	Cordycipitaceae	0	0	0	0	1	0.00245254	2	0.00648088	0	0	0	0	0	0	0	0	9	0.0178465	39	0.0487019	0	0	7	0.00874497	0	0	0	0	0	0	12	0.0129749	0	0	0	0	0.0054001	0.0120253
	Hypocreaceae	0	0	0	0	43	0.105459	0	0	13	0.0339843	102	0.332909	5	0.016835	13	0.0117018	0	0	2	0.00249753	9	0.0246555	0	0	0	0	9	0.0120437	0	0	109	0.117856	3	0.00370224	48	0.0306224	0.0384593	0.0813496
	Hypocreales_fam_Incertae_sedis	0	0	0	0	3	0.00735763	0	0	0	0	3	0.00979144	0	0	12	0.0108017	0	0	1	0.00124877	0	0	0	0	0	0	12	0.0160582	9	0.020041	17	0.0183812	0	0	0	0	0.00464888	0.00718085
	Nectriaceae	48	0.184608	2	0.0034107	2	0.00490509	2	0.00648088	0	0	120	0.391658	7	0.023569	49	0.0441068	11	0.0218124	30	0.037463	6	0.016437	35	0.0437249	34	0.0923863	22	0.0294401	0	0	82	0.0886621	0	0	36	0.0229668	0.0562017	0.095502
	Ophiocordycipitaceae	0	0	0	0	35	0.085839	0	0	0	0	0	0	0	0	0	0	0	0	0	0	0	0	0	0	0	0	0	0	0	0	0	0	0	0	0	0	0.00476883	0.0202324
	Stachybotryaceae	0	0	0	0	0	0	0	0	0	0	4	0.0130553	0	0	1	0.000900139	0	0	5	0.00624383	0	0	6	0.00749569	0	0	0	0	0	0	0	0	0	0	0	0	0.00153861	0.00362839
	Magnaporthaceae	0	0	0	0	0	0	0	0	0	0	0	0	0	0	0	0	0	0	0	0	0	0	0	0	0	0	9	0.0120437	0	0	0	0	0	0	0	0	0.000669093	0.00283872
	Ceratocystidaceae	0	0	0	0	0	0	0	0	0	0	40	0.130553	0	0	2	0.00180028	0	0	9	0.0112389	0	0	0	0	0	0	0	0	0	0	52	0.0562247	0	0	0	0	0.0111009	0.0326448
	Microascaceae	0	0	0	0	0	0	3	0.00972132	0	0	2	0.00652763	7	0.023569	14	0.0126019	19	0.037676	0	0	6	0.016437	9	0.0112435	6	0.0163035	8	0.0107055	13	0.0289481	3	0.00324373	12	0.014809	26	0.0165871	0.0115763	0.0107885
	Ophiostomataceae	0	0	0	0	0	0	0	0	0	0	16	0.052221	1	0.003367	0	0	0	0	0	0	0	0	0	0	0	0	0	0	0	0	0	0	0	0	0	0	0.00308822	0.0122875
	Ophiostomatales_fam_Incertae_sedis	0	0	0	0	0	0	0	0	0	0	8	0.0261105	0	0	0	0	0	0	0	0	0	0	0	0	0	0	0	0	0	0	0	0	0	0	0	0	0.00145058	0.00615431
	Pleurotheciaceae	0	0	0	0	114	0.27959	0	0	0	0	0	0	0	0	0	0	0	0	0	0	0	0	0	0	0	0	0	0	0	0	0	0	0	0	0	0	0.0155328	0.0659
	Cephalothecaceae	0	0	0	0	0	0	0	0	0	0	11	0.035902	0	0	0	0	9	0.0178465	0	0	0	0	0	0	0	0	0	0	0	0	11	0.0118937	0	0	0	0	0.00364679	0.00942314
	Chaetomiaceae	7	0.026922	0	0	0	0	3	0.00972132	32	0.0836536	194	0.63318	5	0.016835	14	0.0126019	22	0.0436248	1	0.00124877	0	0	0	0	24	0.0652138	12	0.0160582	2	0.00445355	104	0.112449	0	0	46	0.0293465	0.0586283	0.146979
	Lasiosphaeriaceae	0	0	0	0	5	0.0122627	0	0	0	0	12	0.0391658	14	0.047138	2	0.00180028	0	0	0	0	0	0	0	0	8	0.0217379	5	0.00669093	0	0	0	0	0	0	0	0	0.00715532	0.0143595
	Sordariaceae	0	0	0	0	0	0	0	0	0	0	33	0.107706	0	0	0	0	0	0	0	0	0	0	0	0	0	0	7	0.00936731	0	0	0	0	0	0	5	0.00318983	0.00668128	0.0253156
	Sordariales_fam_Incertae_sedis	0	0	0	0	0	0	0	0	0	0	6	0.0195829	0	0	0	0	0	0	0	0	0	0	0	0	0	0	0	0	0	0	0	0	0	0	0	0	0.00108794	0.00461573
	Trichosphaeriaceae	0	0	0	0	0	0	0	0	0	0	0	0	0	0	0	0	0	0	0	0	0	0	0	0	0	0	0	0	0	0	0	0	0	0	16	0.0102075	0.000567081	0.00240592
	Amphisphaeriaceae	0	0	0	0	0	0	0	0	0	0	1	0.00326381	0	0	0	0	0	0	0	0	0	0	0	0	0	0	0	0	0	0	0	0	0	0	0	0	0.000181323	0.000769288
	Apiosporaceae	0	0	0	0	0	0	5	0.0162022	0	0	791	2.58168	0	0	32	0.0288044	0	0	33	0.0412093	0	0	8	0.00999425	0	0	21	0.0281019	0	0	373	0.403304	0	0	284	0.181183	0.182804	0.606955
	Bartaliniaceae	0	0	0	0	0	0	2	0.00648088	0	0	15	0.0489572	0	0	1	0.000900139	5	0.00991473	2	0.00249753	0	0	0	0	0	0	0	0	0	0	21	0.0227061	5	0.0061704	0	0	0.00542372	0.0122913
	Sporocadaceae	0	0	0	0	0	0	2	0.00648088	0	0	11	0.035902	0	0	0	0	0	0	5	0.00624383	0	0	3	0.00374784	0	0	10	0.0133819	0	0	20	0.0216249	0	0	7	0.00446577	0.00510261	0.00964663
	Xylariaceae	0	0	0	0	0	0	0	0	0	0	21	0.0685401	0	0	0	0	4	0.00793179	3	0.0037463	0	0	4	0.00499713	0	0	2	0.00267637	0	0	4	0.00432498	0	0	0	0	0.00512315	0.016002
	Xylariales_fam_Incertae_sedis	0	0	0	0	0	0	0	0	0	0	3	0.00979144	0	0	0	0	0	0	0	0	0	0	0	0	0	0	6	0.00802912	0	0	3	0.00324373	0	0	10	0.00637967	0.00152466	0.00315966
	Protomycetaceae	0	0	0	0	0	0	0	0	0	0	0	0	0	0	0	0	23	0.0456078	0	0	0	0	0	0	0	0	0	0	0	0	0	0	0	0	0	0	0.00253377	0.0107499
	Taphrinaceae	0	0	0	0	0	0	0	0	0	0	0	0	0	0	0	0	9	0.0178465	0	0	0	0	0	0	0	0	0	0	7	0.0155874	8	0.00864996	0	0	5	0.00318983	0.00251521	0.00559722
	Symbiotaphrinaceae	0	0	2	0.0034107	0	0	3	0.00972132	0	0	1	0.00326381	0	0	0	0	4	0.00793179	4	0.00499507	0	0	2	0.00249856	0	0	0	0	0	0	0	0	0	0	0	0	0.00176785	0.00301605
	Agaricaceae	0	0	0	0	0	0	0	0	0	0	5	0.0163191	0	0	3	0.00270042	0	0	4	0.00499507	0	0	3	0.00374784	0	0	0	0	0	0	0	0	0	0	13	0.00829357	0.00200311	0.00426449
	Bolbitiaceae	0	0	3	0.00511605	0	0	0	0	0	0	0	0	0	0	0	0	0	0	0	0	0	0	0	0	0	0	7	0.00936731	0	0	12	0.0129749	0	0	0	0	0.00152546	0.00376034
	Cortinariaceae	0	0	0	0	25	0.0613136	0	0	0	0	5	0.0163191	0	0	0	0	0	0	0	0	0	0	0	0	0	0	39	0.0521893	0	0	0	0	0	0	7	0.00446577	0.00746043	0.0184191
	Crepidotaceae	0	0	0	0	0	0	0	0	0	0	0	0	3	0.010101	0	0	16	0.0317271	0	0	0	0	0	0	0	0	0	0	0	0	0	0	0	0	0	0	0.00232379	0.00771341
	Entolomataceae	0	0	0	0	0	0	1	0.00324044	0	0	72	0.234995	0	0	14	0.0126019	0	0	7	0.00874137	0	0	0	0	0	0	6	0.00802912	0	0	40	0.0432498	0	0	29	0.018501	0.0182977	0.055157
	Hydnangiaceae	0	0	0	0	0	0	0	0	0	0	559	1.82447	0	0	14	0.0126019	0	0	24	0.0299704	0	0	7	0.00874497	0	0	0	0	0	0	264	0.285449	0	0	102	0.0650726	0.123684	0.429787
	Hymenogastraceae	0	0	0	0	0	0	0	0	0	0	6	0.0195829	0	0	0	0	0	0	0	0	0	0	0	0	0	0	8	0.0107055	0	0	0	0	0	0	6	0.0038278	0.00189534	0.00513401
	Inocybaceae	0	0	0	0	47	0.11527	0	0	0	0	43	0.140344	0	0	8	0.00720111	3	0.00594884	0	0	0	0	4	0.00499713	0	0	244	0.326518	1	0.00222677	5	0.00540622	0	0	8	0.00510373	0.0340564	0.0836282
	Lycoperdaceae	129	0.496135	1	0.00170535	283	0.69407	1	0.00324044	85	0.222205	2	0.00652763	0	0	0	0	11	0.0218124	0	0	12	0.032874	0	0	0	0	0	0	0	0	0	0	0	0	0	0	0.0821427	0.196651
	Physalacriaceae	116	0.446137	0	0	0	0	0	0	0	0	0	0	0	0	0	0	0	0	0	0	0	0	0	0	0	0	0	0	0	0	0	0	0	0	0	0	0.0247854	0.105155
	Psathyrellaceae	72	0.276912	1	0.00170535	0	0	0	0	88	0.230047	0	0	0	0	0	0	9	0.0178465	9	0.0112389	0	0	6	0.00749569	0	0	0	0	0	0	0	0	0	0	0	0	0.0302915	0.081742
	Pterulaceae	0	0	0	0	0	0	0	0	0	0	0	0	0	0	0	0	0	0	0	0	0	0	0	0	0	0	0	0	6	0.0133606	0	0	0	0	0	0	0.000742258	0.00314914
	Schizophyllaceae	0	0	0	0	0	0	0	0	0	0	1	0.00326381	1	0.003367	0	0	0	0	0	0	0	0	0	0	13	0.0353242	0	0	0	0	0	0	0	0	6	0.0038278	0.00254349	0.00828887
	Stephanosporaceae	0	0	0	0	0	0	0	0	0	0	217	0.708248	0	0	10	0.00900139	0	0	19	0.0237266	0	0	0	0	0	0	8	0.0107055	0	0	75	0.0810934	0	0	115	0.0733662	0.0503411	0.166047
	Strophariaceae	138	0.530749	0	0	0	0	0	0	5	0.0130709	10	0.0326381	0	0	1	0.000900139	13	0.0257783	6	0.0074926	0	0	3	0.00374784	2	0.00543449	0	0	3	0.00668032	0	0	0	0	0	0	0.0348051	0.124129
	Tricholomataceae	0	0	0	0	0	0	2	0.00648088	0	0	14	0.0456934	0	0	0	0	0	0	1	0.00124877	0	0	0	0	0	0	18	0.0240874	0	0	7	0.00756871	0	0	0	0	0.00472662	0.0117993
	Exidiaceae	0	0	0	0	0	0	0	0	0	0	7	0.0228467	0	0	0	0	0	0	0	0	0	0	0	0	0	0	5	0.00669093	0	0	0	0	0	0	0	0	0.00164098	0.00552145
	Boletaceae	0	0	0	0	0	0	0	0	0	0	0	0	0	0	0	0	0	0	0	0	0	0	0	0	0	0	7	0.00936731	0	0	0	0	0	0	0	0	0.000520406	0.0022079
	Boletales_fam_Incertae_sedis	0	0	0	0	0	0	0	0	4	0.0104567	0	0	0	0	0	0	0	0	0	0	0	0	0	0	0	0	0	0	0	0	0	0	0	0	0	0	0.000580928	0.00246467
	Pisolithaceae	0	0	0	0	0	0	0	0	0	0	0	0	0	0	0	0	6	0.0118977	0	0	0	0	0	0	0	0	0	0	7	0.0155874	0	0	2	0.00246816	0	0	0.00166407	0.0044772
	Sclerodermataceae	0	0	0	0	0	0	0	0	0	0	171	0.558112	0	0	28	0.0252039	0	0	7	0.00874137	0	0	3	0.00374784	0	0	103	0.137833	0	0	84	0.0908246	0	0	49	0.0312604	0.0475402	0.132789
	Cantharellales_fam_Incertae_sedis	0	0	0	0	19	0.0465983	0	0	0	0	0	0	0	0	0	0	0	0	0	0	11	0.0301345	0	0	0	0	0	0	0	0	0	0	0	0	0	0	0.00426294	0.0127242
	Ceratobasidiaceae	0	0	0	0	31	0.0760288	0	0	0	0	6	0.0195829	0	0	0	0	0	0	2	0.00249753	0	0	0	0	0	0	0	0	0	0	3	0.00324373	5	0.0061704	0	0	0.00597352	0.0181114
	Hydnaceae	0	0	0	0	0	0	0	0	0	0	0	0	0	0	0	0	0	0	0	0	0	0	0	0	0	0	4	0.00535275	0	0	0	0	0	0	0	0	0.000297375	0.00126165
	Corticiaceae	0	0	0	0	0	0	0	0	0	0	0	0	0	0	0	0	0	0	0	0	0	0	0	0	0	0	0	0	7	0.0155874	0	0	0	0	0	0	0.000865968	0.00367399
	Hymenochaetales_fam_Incertae_sedis	0	0	0	0	0	0	0	0	0	0	0	0	0	0	0	0	0	0	2	0.00249753	0	0	0	0	0	0	0	0	0	0	0	0	0	0	0	0	0.000138752	0.000588674
	Schizoporaceae	0	0	0	0	0	0	1	0.00324044	0	0	0	0	0	0	0	0	0	0	0	0	0	0	0	0	0	0	0	0	0	0	0	0	0	0	0	0	0.000180024	0.000763779
	Fomitopsidaceae	0	0	0	0	0	0	0	0	0	0	0	0	0	0	0	0	0	0	0	0	0	0	0	0	0	0	6	0.00802912	0	0	0	0	0	0	0	0	0.000446062	0.00189248
	Ganodermataceae	0	0	0	0	0	0	0	0	0	0	0	0	0	0	0	0	0	0	1	0.00124877	0	0	0	0	0	0	11	0.0147201	0	0	8	0.00864996	0	0	0	0	0.00136771	0.00390618
	Meripilaceae	0	0	0	0	0	0	0	0	7	0.0182992	0	0	0	0	0	0	0	0	0	0	0	0	0	0	0	0	0	0	0	0	0	0	0	0	0	0	0.00101662	0.00431317
	Meruliaceae	0	0	0	0	13	0.0318831	3	0.00972132	0	0	1	0.00326381	0	0	0	0	0	0	0	0	0	0	6	0.00749569	0	0	0	0	0	0	0	0	0	0	0	0	0.0029091	0.00776697
	Phanerochaetaceae	12	0.0461521	0	0	6	0.0147153	0	0	147	0.384284	3	0.00979144	2	0.00673401	0	0	2	0.00396589	0	0	0	0	0	0	3	0.00815173	0	0	0	0	0	0	0	0	0	0	0.0263219	0.0900237
	Podoscyphaceae	0	0	0	0	0	0	0	0	0	0	5	0.0163191	0	0	0	0	0	0	0	0	0	0	0	0	0	0	0	0	0	0	0	0	0	0	0	0	0.000906615	0.00384644
	Polyporaceae	0	0	0	0	0	0	0	0	36	0.0941103	0	0	0	0	0	0	0	0	0	0	0	0	0	0	0	0	0	0	0	0	0	0	0	0	0	0	0.00522835	0.022182
	Bondarzewiaceae	0	0	0	0	0	0	0	0	0	0	3	0.00979144	0	0	0	0	0	0	0	0	0	0	0	0	0	0	0	0	0	0	0	0	0	0	0	0	0.000543969	0.00230787
	Lachnocladiaceae	0	0	0	0	0	0	0	0	0	0	0	0	0	0	0	0	0	0	0	0	0	0	0	0	5	0.0135862	0	0	0	0	0	0	0	0	0	0	0.00075479	0.0032023
	Russulaceae	0	0	0	0	802	1.96694	0	0	1	0.00261417	13	0.0424296	0	0	6	0.00540083	0	0	2	0.00249753	0	0	0	0	1	0.00271724	430	0.57542	0	0	11	0.0118937	0	0	0	0	0.144995	0.47425
	Sebacinaceae	0	0	0	0	30	0.0735763	0	0	0	0	0	0	0	0	0	0	0	0	3	0.0037463	0	0	0	0	0	0	4	0.00535275	0	0	0	0	0	0	0	0	0.00459307	0.0172804
	Bankeraceae	0	0	0	0	76	0.186393	0	0	0	0	0	0	0	0	0	0	0	0	0	0	0	0	0	0	0	0	0	0	0	0	0	0	0	0	0	0	0.0103552	0.0439333
	Thelephoraceae	0	0	0	0	0	0	0	0	0	0	101	0.329645	0	0	18	0.0162025	0	0	4	0.00499507	0	0	6	0.00749569	0	0	177	0.236859	0	0	67	0.0724434	0	0	7	0.00446577	0.0373393	0.0924452
	Hydnodontaceae	0	0	0	0	4	0.00981017	0	0	0	0	49	0.159927	0	0	3	0.00270042	0	0	2	0.00249753	0	0	0	0	0	0	0	0	0	0	63	0.0681184	0	0	0	0	0.013503	0.0398855
	Trechisporales_fam_Incertae_sedis	0	0	0	0	0	0	0	0	7	0.0182992	0	0	5	0.016835	0	0	0	0	0	0	37	0.101362	0	0	0	0	0	0	0	0	0	0	11	0.0135749	0	0	0.00833726	0.0240411
	Kondoaceae	0	0	0	0	13	0.0318831	2	0.00648088	0	0	1	0.00326381	0	0	0	0	0	0	0	0	11	0.0301345	0	0	0	0	0	0	0	0	0	0	5	0.0061704	0	0	0.00432959	0.00993488
	Cystobasidiaceae	0	0	0	0	10	0.0245254	4	0.0129618	31	0.0810394	11	0.035902	0	0	10	0.00900139	0	0	0	0	9	0.0246555	12	0.0149914	5	0.0135862	8	0.0107055	3	0.00668032	0	0	0	0	0	0	0.0130027	0.0200588
	Buckleyzymaceae	0	0	0	0	0	0	0	0	0	0	1	0.00326381	0	0	0	0	0	0	0	0	0	0	0	0	0	0	0	0	0	0	0	0	9	0.0111067	0	0	0.000798363	0.0026848
	Microsporomycetaceae	0	0	0	0	0	0	0	0	0	0	3	0.00979144	0	0	0	0	0	0	0	0	0	0	0	0	0	0	0	0	0	0	0	0	0	0	0	0	0.000543969	0.00230787
	Symmetrosporaceae	0	0	0	0	28	0.0686712	12	0.0388853	0	0	6	0.0195829	0	0	1	0.000900139	0	0	6	0.0074926	12	0.032874	4	0.00499713	0	0	0	0	2	0.00445355	11	0.0118937	1	0.00123408	2	0.00127593	0.0106811	0.0186055
	Entylomatales_fam_Incertae_sedis	0	0	0	0	0	0	0	0	0	0	2	0.00652763	0	0	0	0	0	0	0	0	0	0	0	0	0	0	0	0	0	0	0	0	0	0	0	0	0.000362646	0.00153858
	Cryptobasidiaceae	0	0	0	0	0	0	0	0	0	0	2	0.00652763	0	0	0	0	0	0	0	0	0	0	0	0	0	0	0	0	0	0	0	0	0	0	0	0	0.000362646	0.00153858
	Exobasidiaceae	0	0	0	0	389	0.954039	0	0	0	0	0	0	0	0	0	0	0	0	0	0	0	0	0	0	0	0	0	0	0	0	0	0	0	0	0	0	0.0530022	0.224869
	Malasseziaceae	353	1.35764	14	0.0238749	1007	2.46971	6	0.0194426	83	0.216976	30	0.0979144	20	0.0673401	27	0.0243037	232	0.460044	87	0.108643	124	0.339698	85	0.106189	58	0.1576	14	0.0187346	87	0.193729	42	0.0454123	4	0.00493632	117	0.0746421	0.321491	0.621454
	Leucosporidiaceae	2	0.00769201	0	0	0	0	0	0	0	0	0	0	0	0	0	0	0	0	0	0	0	0	0	0	0	0	0	0	9	0.020041	0	0	0	0	0	0	0.00154072	0.00495912
	Microbotryaceae	0	0	0	0	0	0	0	0	0	0	2	0.00652763	4	0.013468	0	0	0	0	0	0	0	0	0	0	0	0	2	0.00267637	0	0	0	0	0	0	0	0	0.00125956	0.00345223
	Ustilentylomataceae	0	0	0	0	0	0	0	0	0	0	0	0	2	0.00673401	0	0	0	0	0	0	0	0	0	0	0	0	0	0	0	0	0	0	0	0	0	0	0.000374111	0.00158722
	Sporidiobolaceae	162	0.623053	62	0.105732	429	1.05214	86	0.278678	536	1.4012	157	0.512419	38	0.127946	66	0.0594091	73	0.144755	10	0.0124877	126	0.345177	57	0.0712091	11	0.0298897	13	0.0173964	0	0	10	0.0108124	0	0	0	0	0.266239	0.398571
	Moniliellaceae	0	0	0	0	1	0.00245254	0	0	0	0	0	0	0	0	20	0.0180028	2	0.00396589	3	0.0037463	0	0	1	0.00124928	0	0	1	0.00133819	0	0	5	0.00540622	0	0	7	0.00446577	0.00225705	0.00434337
	Melampsoraceae	0	0	0	0	0	0	0	0	0	0	0	0	0	0	0	0	0	0	0	0	0	0	0	0	3	0.00815173	0	0	0	0	0	0	0	0	0	0	0.000452874	0.00192138
	Pucciniaceae	0	0	2	0.0034107	0	0	0	0	0	0	0	0	0	0	0	0	0	0	0	0	0	0	0	0	2	0.00543449	7	0.00936731	8	0.0178142	0	0	0	0	0	0	0.00200148	0.00469137
	Mrakiaceae	6	0.023076	0	0	0	0	0	0	0	0	3	0.00979144	11	0.037037	1	0.000900139	0	0	1	0.00124877	1	0.0027395	20	0.0249856	1	0.00271724	0	0	5	0.0111339	6	0.00648747	0	0	0	0	0.00667317	0.0108632
	Filobasidiaceae	0	0	18	0.0306963	0	0	26	0.0842515	45	0.117638	83	0.270897	9	0.030303	1	0.000900139	17	0.0337101	6	0.0074926	10	0.027395	12	0.0149914	7	0.0190207	160	0.21411	15	0.0334016	47	0.0508185	26	0.0320861	25	0.0159492	0.0546478	0.0750619
	Piskurozymaceae	0	0	0	0	0	0	1	0.00324044	0	0	641	2.0921	0	0	27	0.0243037	2	0.00396589	10	0.0124877	0	0	0	0	0	0	12	0.0160582	0	0	202	0.218411	0	0	118	0.0752801	0.135881	0.491035
	Holtermanniales_fam_Incertae_sedis	8	0.030768	15	0.0255802	51	0.12508	21	0.0680493	1	0.00261417	13	0.0424296	6	0.020202	11	0.00990152	11	0.0218124	34	0.0424581	31	0.0849245	2	0.00249856	0	0	0	0	6	0.0133606	0	0	2	0.00246816	0	0	0.0273415	0.0346541
	Bulleraceae	0	0	0	0	0	0	0	0	0	0	5	0.0163191	0	0	0	0	0	0	2	0.00249753	6	0.016437	0	0	3	0.00815173	0	0	6	0.0133606	6	0.00648747	0	0	0	0	0.00351408	0.00597786
	Bulleribasidiaceae	135	0.519211	1	0.00170535	107	0.262422	14	0.0453662	103	0.26926	38	0.124025	6	0.020202	23	0.0207032	0	0	25	0.0312192	2	0.005479	21	0.0262349	14	0.0380414	15	0.0200728	13	0.0289481	68	0.0735246	0	0	26	0.0165871	0.0835001	0.13586
	Cryptococcaceae	0	0	0	0	0	0	0	0	0	0	1	0.00326381	0	0	0	0	0	0	0	0	0	0	0	0	0	0	0	0	0	0	0	0	0	0	0	0	0.000181323	0.000769288
	Phaeotremellaceae	0	0	0	0	0	0	0	0	0	0	0	0	0	0	0	0	0	0	0	0	0	0	0	0	0	0	0	0	1	0.00222677	0	0	0	0	0	0	0.00012371	0.000524856
	Rhynchogastremataceae	0	0	0	0	110	0.26978	1	0.00324044	26	0.0679685	5	0.0163191	0	0	0	0	89	0.176482	4	0.00499507	0	0	4	0.00499713	0	0	0	0	25	0.0556694	7	0.00756871	13	0.016043	12	0.0076556	0.0350399	0.0728599
	Tremellaceae	0	0	9	0.0153481	29	0.0711238	14	0.0453662	8	0.0209134	15	0.0489572	2	0.00673401	45	0.0405062	0	0	34	0.0424581	0	0	42	0.0524698	25	0.0679311	8	0.0107055	20	0.0445355	13	0.0140562	5	0.0061704	5	0.00318983	0.0272481	0.0242809
	Trimorphomycetaceae	0	0	0	0	94	0.230539	0	0	0	0	110	0.35902	0	0	3	0.00270042	0	0	5	0.00624383	0	0	0	0	2	0.00543449	6	0.00802912	0	0	52	0.0562247	0	0	8	0.00510373	0.0374053	0.0970706
	Trichosporonaceae	538	2.06915	345	0.588346	2170	5.32202	1122	3.63577	1188	3.10564	1053	3.4368	1676	5.6431	11222	10.1014	3582	7.10291	12625	15.7657	3009	8.24316	13610	17.0027	1184	3.21722	733	0.980891	1359	3.02619	1401	1.51482	3375	4.16502	1792	1.14324	5.33689	4.76689
	Ustilaginaceae	0	0	0	0	0	0	0	0	0	0	0	0	5	0.016835	0	0	23	0.0456078	0	0	56	0.153412	0	0	10	0.0271724	3	0.00401456	1	0.00222677	41	0.044331	0	0	41	0.0261566	0.0177642	0.0372806
	Wallemiaceae	168	0.646129	0	0	56	0.137342	8	0.0259235	118	0.308473	7	0.0228467	10	0.03367	20	0.0180028	19	0.037676	5	0.00624383	38	0.104101	11	0.0137421	41	0.111407	0	0	25	0.0556694	17	0.0183812	40	0.0493632	23	0.0146732	0.0890913	0.157605
	Chytridiaceae	0	0	0	0	0	0	0	0	0	0	2	0.00652763	0	0	0	0	0	0	0	0	0	0	0	0	0	0	0	0	0	0	0	0	0	0	0	0	0.000362646	0.00153858
	Rhizophlyctidaceae	0	0	0	0	0	0	0	0	0	0	6	0.0195829	0	0	0	0	0	0	0	0	0	0	0	0	0	0	0	0	0	0	0	0	0	0	26	0.0165871	0.00200945	0.00587087
	Rhizophydiaceae	0	0	0	0	0	0	0	0	0	0	6	0.0195829	0	0	0	0	0	0	0	0	0	0	0	0	0	0	0	0	0	0	0	0	0	0	0	0	0.00108794	0.00461573
	Spizellomycetaceae	0	0	0	0	0	0	0	0	0	0	0	0	0	0	0	0	0	0	0	0	0	0	2	0.00249856	0	0	0	0	0	0	0	0	0	0	0	0	0.000138809	0.000588917
	Gigasporaceae	0	0	0	0	0	0	0	0	0	0	4	0.0130553	0	0	0	0	0	0	0	0	0	0	0	0	0	0	0	0	0	0	0	0	0	0	0	0	0.000725292	0.00307715
	Mortierellaceae	0	0	0	0	225	0.551822	0	0	0	0	126	0.411241	0	0	10	0.00900139	0	0	6	0.0074926	0	0	9	0.0112435	0	0	51	0.0682475	0	0	73	0.0789309	0	0	38	0.0242427	0.0645679	0.15536
	Backusellaceae	0	0	0	0	0	0	0	0	0	0	1	0.00326381	0	0	0	0	0	0	0	0	0	0	0	0	0	0	0	0	0	0	0	0	0	0	0	0	0.000181323	0.000769288
	Cunninghamellaceae	0	0	0	0	0	0	0	0	0	0	8	0.0261105	0	0	2	0.00180028	0	0	0	0	0	0	0	0	0	0	0	0	0	0	0	0	0	0	0	0	0.0015506	0.00614397
	Lichtheimiaceae	0	0	0	0	0	0	2	0.00648088	0	0	0	0	0	0	0	0	0	0	0	0	0	0	0	0	1	0.00271724	0	0	0	0	0	0	0	0	0	0	0.000511007	0.00162127
	Mucoraceae	98	0.376909	3	0.00511605	1605	3.93633	16	0.0518471	4	0.0104567	129	0.421032	9	0.030303	8	0.00720111	418	0.828872	13	0.016234	179	0.490371	4	0.00499713	6	0.0163035	10	0.0133819	50	0.111339	73	0.0789309	119	0.146856	0	0	0.363693	0.920529
	Pilobolaceae	0	0	0	0	0	0	0	0	0	0	0	0	0	0	0	0	0	0	15	0.0187315	0	0	0	0	0	0	0	0	0	0	0	0	0	0	0	0	0.00104064	0.00441506
	Rhizopodaceae	0	0	0	0	0	0	0	0	0	0	3	0.00979144	0	0	0	0	8	0.0158636	17	0.021229	2	0.005479	0	0	0	0	0	0	0	0	2	0.00216249	0	0	0	0	0.0030292	0.00626721
	Umbelopsidaceae	0	0	0	0	157	0.385049	0	0	0	0	164	0.535266	2	0.00673401	11	0.00990152	10	0.0198295	6	0.0074926	0	0	0	0	0	0	0	0	0	0	83	0.0897433	0	0	33	0.0210529	0.059726	0.149441
	WTI	922	3.54602	68	0.115964	2324	5.69971	18	0.0583279	2082	5.44271	676	2.20634	432	1.45455	88	0.0792122	1569	3.11124	58	0.0724285	1120	3.06824	53	0.0662119	2549	6.92625	86	0.115084	1540	3.42923	359	0.388167	1929	2.38054	296	0.188838	2.1305	2.232
	Total	26001	100	58639	100	40774	100	30860	100	38253	100	30639	100	29700	100	111094	100	50430	100	80079	100	36503	100	80046	100	36802	100	74728	100	44908	100	92486	100	81032	100	156748	100	100	0

## Sheet: X.9 - V3-V4 Genus
	#OTU ID	Comercial S1	%	Comercial S4	%	3M S1	%	3M S4	%	6M S1	%	6M S4	%	Comercial S2	%	Comercial S5	%	3M S2	%	3M S5	%	1M S1	%	6M S5	%	Comercial S3	%	Comercial S6	%	3M S3	%	3M S5	%	6M S3	%	6M S6	%	% Mean	SD
	Actinomyces	0	0	0	0	0	0	0	0	0	0	0	0	1	0.00154873	0	0	0	0	0	0	0	0	0	0	0	0	0	0	0	0	0	0	0	0	0	0	8.60406e-05	0.000162521
	Bifidobacterium	0	0	0	0	1	0.00207866	0	0	5	0.0063164	1	0.00144396	52	0.080534	1	0.00480815	20	0.0272046	1	0.00218546	21	0.0171705	0	0	318	0.18254	5	0.00764959	219	0.268613	1	0.00170474	164	0.295671	5	0.00661113	0.0502518	0.0695946
	Corynebacterium	2	0.00555864	5	0.00849878	5	0.0103933	10	0.0136262	6	0.00757968	0	0	11	0.017036	2	0.00961631	3	0.00408069	16	0.0349673	12	0.0098117	23	0.0385098	25	0.0143507	11	0.0168291	11	0.013492	8	0.0136379	5	0.00901437	18	0.0238001	0.0139335	0.00687691
	Dietzia	0	0	0	0	0	0	0	0	0	0	0	0	0	0	0	0	0	0	0	0	0	0	1	0.00167434	0	0	0	0	0	0	0	0	1	0.00180287	0	0	0.000193179	0.000343429
	Rhodococcus	0	0	1	0.00169976	0	0	3	0.00408786	0	0	0	0	0	0	0	0	0	0	3	0.00655637	0	0	5	0.0083717	0	0	1	0.00152992	0	0	1	0.00170474	0	0	0	0	0.00133058	0.0017741
	Brevibacterium	0	0	0	0	0	0	0	0	0	0	0	0	2	0.00309746	0	0	0	0	0	0	0	0	1	0.00167434	3	0.00172208	0	0	2	0.00245308	1	0.00170474	1	0.00180287	0	0	0.000691921	0.000922561
	Brachybacterium	0	0	0	0	2	0.00415731	0	0	2	0.00252656	0	0	0	0	1	0.00480815	0	0	2	0.00437092	0	0	2	0.00334868	0	0	1	0.00152992	1	0.00122654	2	0.00340948	1	0.00180287	1	0.00132223	0.00158348	0.00148218
	Curtobacterium	0	0	0	0	0	0	0	0	0	0	0	0	1	0.00154873	0	0	0	0	0	0	1	0.000817641	2	0.00334868	0	0	0	0	0	0	0	0	0	0	0	0	0.000317503	0.000529172
	Leucobacter	0	0	0	0	0	0	1	0.00136262	0	0	0	0	0	0	0	0	0	0	0	0	0	0	0	0	0	0	0	0	0	0	0	0	0	0	0	0	7.57011e-05	0.000142991
	Microbacterium	0	0	6	0.0101985	2	0.00415731	9	0.0122636	4	0.00505312	8	0.0115517	1	0.00154873	4	0.0192326	1	0.00136023	0	0	1	0.000817641	3	0.00502302	0	0	1	0.00152992	3	0.00367963	2	0.00340948	0	0	2	0.00264445	0.00458166	0.0039814
	Arthrobacter	0	0	0	0	0	0	0	0	0	0	0	0	1	0.00154873	0	0	1	0.00136023	0	0	0	0	7	0.0117204	0	0	8	0.0122393	0	0	19	0.03239	0	0	18	0.0238001	0.00461438	0.0068547
	Glutamicibacter	1	0.00277932	17	0.0288958	0	0	6	0.00817572	9	0.0113695	5	0.0072198	13	0.0201335	7	0.0336571	5	0.00680115	18	0.0393382	5	0.00408821	10	0.0167434	5	0.00287013	26	0.0397779	15	0.0183981	60	0.102284	13	0.0234374	60	0.0793336	0.0247391	0.0194281
	Kocuria	65	0.180656	4	0.00679902	193	0.401181	5	0.0068131	451	0.569739	1	0.00144396	329	0.509532	0	0	978	1.3303	2	0.00437092	1451	1.1864	1	0.00167434	783	0.449463	3	0.00458975	643	0.788667	3	0.00511422	581	1.04747	1	0.00132223	0.360863	0.377316
	Micrococcus	0	0	0	0	1	0.00207866	0	0	3	0.00378984	0	0	1	0.00154873	0	0	1	0.00136023	2	0.00437092	0	0	0	0	0	0	0	0	0	0	0	0	0	0	0	0	0.000730465	0.00105512
	Paenarthrobacter	0	0	0	0	0	0	0	0	0	0	0	0	0	0	0	0	6	0.00816138	1	0.00218546	3	0.00245292	0	0	0	0	0	0	0	0	1	0.00170474	0	0	0	0	0.000805806	0.00125348
	Pseudarthrobacter	0	0	0	0	0	0	0	0	0	0	0	0	1	0.00154873	1	0.00480815	0	0	4	0.00874183	3	0.00245292	4	0.00669736	0	0	0	0	0	0	1	0.00170474	0	0	0	0	0.00144187	0.0019225
	Rothia	0	0	0	0	0	0	0	0	0	0	0	0	0	0	0	0	12	0.0163228	0	0	13	0.0106293	0	0	0	0	0	0	2	0.00245308	0	0	0	0	0	0	0.00163362	0.0027227
	Nocardioides	0	0	0	0	0	0	0	0	0	0	0	0	0	0	0	0	0	0	0	0	0	0	0	0	1	0.000574026	0	0	0	0	0	0	0	0	0	0	3.18904e-05	6.02373e-05
	Cutibacterium	2	0.00555864	0	0	1	0.00207866	0	0	0	0	0	0	0	0	0	0	0	0	1	0.00218546	3	0.00245292	1	0.00167434	0	0	0	0	0	0	0	0	0	0	0	0	0.000775001	0.00111945
	Propionibacterium	0	0	0	0	0	0	0	0	3	0.00378984	0	0	2	0.00309746	0	0	2	0.00272046	0	0	1	0.000817641	0	0	18	0.0103325	0	0	13	0.0159451	0	0	7	0.0126201	0	0	0.00274017	0.0035649
	Streptomyces	0	0	0	0	0	0	0	0	0	0	0	0	0	0	0	0	0	0	0	0	0	0	0	0	0	0	0	0	1	0.00122654	0	0	0	0	0	0	6.81412e-05	0.000128711
	Olsenella	0	0	2	0.00339951	0	0	1	0.00136262	2	0.00252656	2	0.00288792	6	0.00929238	0	0	2	0.00272046	0	0	5	0.00408821	1	0.00167434	0	0	0	0	1	0.00122654	0	0	1	0.00180287	0	0	0.00172119	0.00162995
	Bacteroides	0	0	4	0.00679902	0	0	4	0.00545048	3	0.00378984	3	0.00433188	4	0.00619492	0	0	5	0.00680115	0	0	4	0.00327057	3	0.00502302	0	0	0	0	0	0	0	0	0	0	1	0.00132223	0.00238795	0.00250636
	Muribaculaceae	0	0	0	0	0	0	1	0.00136262	0	0	0	0	0	0	0	0	3	0.00408069	0	0	0	0	0	0	0	0	0	0	0	0	0	0	0	0	0	0	0.000302406	0.000537611
	Muribaculum	2	0.00555864	0	0	0	0	0	0	0	0	0	0	0	0	0	0	0	0	0	0	0	0	0	0	0	0	0	0	1	0.00122654	0	0	0	0	0	0	0.000376955	0.000670142
	Paludibacter	0	0	2	0.00339951	0	0	3	0.00408786	0	0	2	0.00288792	2	0.00309746	0	0	0	0	0	0	0	0	0	0	0	0	0	0	0	0	0	0	0	0	0	0	0.000748486	0.00116431
	Porphyromonas	0	0	0	0	0	0	0	0	0	0	0	0	1	0.00154873	0	0	0	0	0	0	0	0	0	0	0	0	0	0	0	0	0	0	0	0	0	0	8.60406e-05	0.000162521
	Alloprevotella	0	0	0	0	0	0	0	0	0	0	2	0.00288792	0	0	0	0	0	0	0	0	0	0	0	0	0	0	0	0	0	0	0	0	0	0	0	0	0.00016044	0.000303053
	Prevotella	0	0	1	0.00169976	0	0	0	0	0	0	0	0	2	0.00309746	0	0	0	0	0	0	1	0.000817641	0	0	0	0	0	0	0	0	0	0	0	0	0	0	0.000311937	0.000519894
	Alistipes	0	0	3	0.00509927	0	0	4	0.00545048	0	0	3	0.00433188	0	0	0	0	0	0	0	0	0	0	3	0.00502302	0	0	0	0	0	0	0	0	0	0	0	0	0.00110581	0.00172015
	Capnocytophaga	0	0	4	0.00679902	0	0	0	0	0	0	0	0	0	0	0	0	0	0	0	0	0	0	0	0	0	0	0	0	0	0	0	0	0	0	0	0	0.000377723	0.000713478
	Flavobacterium	0	0	0	0	0	0	0	0	0	0	2	0.00288792	0	0	4	0.0192326	0	0	20	0.0437092	3	0.00245292	22	0.0368355	0	0	2	0.00305984	0	0	3	0.00511422	0	0	0	0	0.00629401	0.00898836
	Myroides	0	0	0	0	0	0	0	0	0	0	1	0.00144396	0	0	1	0.00480815	0	0	14	0.0305964	0	0	39	0.0652993	0	0	3	0.00458975	0	0	1	0.00170474	0	0	0	0	0.00602457	0.00931628
	Chryseobacterium	0	0	16	0.0271961	0	0	21	0.028615	2	0.00252656	24	0.034655	0	0	180	0.865468	4	0.00544092	700	1.52982	17	0.0138999	1579	2.64378	50	0.0287013	356	0.544651	4	0.00490617	682	1.16263	6	0.0108172	656	0.867381	0.431694	0.558175
	Elizabethkingia	0	0	1	0.00169976	0	0	3	0.00408786	0	0	3	0.00433188	0	0	0	0	0	0	0	0	0	0	3	0.00502302	0	0	24	0.036718	2	0.00245308	30	0.0511422	0	0	66	0.087267	0.0107068	0.0158896
	Pedobacter	1	0.00277932	0	0	0	0	0	0	0	0	0	0	0	0	0	0	0	0	0	0	0	0	2	0.00334868	0	0	0	0	0	0	0	0	0	0	0	0	0.000340445	0.000605235
	Sphingobacterium	0	0	0	0	0	0	0	0	2	0.00252656	1	0.00144396	0	0	0	0	0	0	0	0	1	0.000817641	0	0	3	0.00172208	14	0.0214188	2	0.00245308	11	0.0187521	0	0	9	0.0119	0.0033908	0.0046554
	Gastranaerophilales	0	0	0	0	0	0	0	0	0	0	0	0	3	0.00464619	0	0	0	0	0	0	0	0	0	0	0	0	0	0	0	0	0	0	0	0	0	0	0.000258122	0.000487563
	Thermus	0	0	2	0.00339951	0	0	0	0	0	0	0	0	0	0	0	0	0	0	0	0	0	0	0	0	0	0	0	0	0	0	0	0	0	0	0	0	0.000188862	0.000356739
	Desulfovibrio	0	0	0	0	0	0	1	0.00136262	0	0	0	0	0	0	0	0	0	0	0	0	0	0	0	0	0	0	0	0	0	0	0	0	0	0	0	0	7.57011e-05	0.000142991
	Mailhella	0	0	0	0	0	0	0	0	0	0	0	0	0	0	0	0	1	0.00136023	0	0	0	0	0	0	0	0	0	0	0	0	0	0	0	0	0	0	7.55683e-05	0.00014274
	Elusimicrobium	0	0	0	0	0	0	1	0.00136262	0	0	0	0	0	0	0	0	0	0	0	0	0	0	0	0	0	0	0	0	0	0	0	0	0	0	0	0	7.57011e-05	0.000142991
	Fibrobacter	0	0	0	0	0	0	0	0	0	0	0	0	0	0	0	0	0	0	0	0	3	0.00245292	0	0	0	0	0	0	0	0	0	0	0	0	0	0	0.000136274	0.000257406
	Bacillus	1	0.00277932	1	0.00169976	0	0	2	0.00272524	1	0.00126328	0	0	0	0	0	0	0	0	1	0.00218546	4	0.00327057	1	0.00167434	2	0.00114805	0	0	3	0.00367963	1	0.00170474	0	0	0	0	0.00122947	0.0011019
	Kurthia	0	0	0	0	1	0.00207866	0	0	5	0.0063164	0	0	1	0.00154873	0	0	4	0.00544092	0	0	2	0.00163528	0	0	1	0.000574026	0	0	0	0	0	0	0	0	0	0	0.000977445	0.00134808
	Planococcus	0	0	0	0	0	0	0	0	0	0	0	0	0	0	0	0	0	0	0	0	0	0	0	0	0	0	0	0	0	0	0	0	1	0.00180287	0	0	0.00010016	0.00018919
	Dielma	0	0	0	0	0	0	1	0.00136262	0	0	0	0	0	0	0	0	0	0	0	0	0	0	0	0	0	0	0	0	0	0	0	0	0	0	0	0	7.57011e-05	0.000142991
	Faecalibaculum	1	0.00277932	0	0	0	0	0	0	0	0	0	0	0	0	0	0	0	0	0	0	0	0	0	0	0	0	0	0	0	0	0	0	0	0	0	0	0.000154407	0.000291657
	Solobacterium	1	0.00277932	0	0	0	0	0	0	0	0	0	0	0	0	0	0	1	0.00136023	0	0	0	0	0	0	0	0	1	0.00152992	0	0	0	0	0	0	0	0	0.00031497	0.000524951
	Aerococcus	4	0.0111173	0	0	3	0.00623597	1	0.00136262	8	0.0101062	1	0.00144396	6	0.00929238	2	0.00961631	2	0.00272046	2	0.00437092	5	0.00408821	1	0.00167434	1	0.000574026	0	0	2	0.00245308	0	0	0	0	0	0	0.00361421	0.00328087
	Carnobacterium	2	0.00555864	757	1.28671	3	0.00623597	1314	1.79048	0	0	335	0.483727	3	0.00464619	397	1.90884	3	0.00408069	1459	3.18858	1	0.000817641	1141	1.91042	47	0.0269792	31	0.0474274	2	0.00245308	524	0.893283	3	0.00540862	426	0.563269	0.673829	0.770594
	Enterococcus	4407	12.2485	1135	1.92922	6674	13.873	1451	1.97716	7975	10.0747	2252	3.2518	6085	9.42403	221	1.0626	7058	9.6005	534	1.16703	9125	7.46098	589	0.986187	3286	1.88625	598	0.914891	2337	2.86643	491	0.837027	1325	2.38881	608	0.803914	4.59738	3.8997
	Lactobacillus	680	1.88994	2444	4.1542	1644	3.41731	4314	5.87835	1380	1.74333	5472	7.90135	2545	3.94152	756	3.63496	2214	3.01155	2506	5.47676	4323	3.53466	2572	4.3064	26981	15.4878	5554	8.49716	9221	11.3099	3821	6.51381	6234	11.2391	4354	5.75697	5.98306	2.78342
	Pediococcus	1	0.00277932	0	0	0	0	1	0.00136262	1	0.00126328	0	0	0	0	2	0.00961631	1	0.00136023	0	0	1	0.000817641	0	0	2	0.00114805	0	0	0	0	0	0	0	0	0	0	0.0010193	0.00126822
	Leuconostoc	16439	45.6893	23899	40.6225	23068	47.9504	25171	34.2985	36068	45.564	23326	33.6818	26298	40.7285	9769	46.9709	29115	39.6031	17569	38.3963	47528	38.8609	19538	32.7133	57815	33.1873	18609	28.4702	33337	40.8892	15921	27.1412	22826	41.1524	20709	27.382	37.9612	5.42824
	Weissella	0	0	0	0	0	0	0	0	0	0	0	0	0	0	0	0	0	0	0	0	6	0.00490585	0	0	1	0.000574026	0	0	1	0.00122654	0	0	0	0	0	0	0.000372579	0.000620965
	Brochothrix	19	0.0528071	1010	1.71675	6	0.0124719	1998	2.72252	23	0.0290554	899	1.29812	253	0.391829	76	0.36542	159	0.216277	277	0.605372	265	0.216675	102	0.170783	11	0.00631429	282	0.431437	9	0.0110389	1550	2.64235	15	0.0270431	782	1.03398	0.663902	0.677134
	Listeria	0	0	1	0.00169976	0	0	11	0.0149888	0	0	0	0	9	0.0139386	0	0	0	0	0	0	0	0	0	0	0	0	1	0.00152992	0	0	2	0.00340948	0	0	1	0.00132223	0.00204938	0.00290986
	Lactococcus	11482	31.9122	10648	18.099	12212	25.3846	17324	23.606	24147	30.5044	15514	22.4016	24766	38.3559	3180	15.2899	23190	31.5437	4912	10.735	43302	35.4055	10162	17.0147	80710	46.3297	17965	27.485	32002	39.2518	12789	21.8019	21434	38.6428	18372	24.2919	27.6698	7.84311
	Streptococcus	41	0.113952	166	0.282159	58	0.120562	256	0.348831	81	0.102326	391	0.564588	3	0.00464619	207	0.995288	11	0.0149625	331	0.723387	12	0.0098117	609	1.01967	16	0.00918442	611	0.93478	6	0.00735925	522	0.889874	1	0.00180287	740	0.978448	0.395646	0.370724
	Salinicoccus	0	0	1	0.00169976	2	0.00415731	0	0	3	0.00378984	0	0	0	0	0	0	0	0	1	0.00218546	0	0	0	0	0	0	0	0	0	0	0	0	0	0	0	0	0.000657354	0.00102255
	Staphylococcus	192	0.53363	329	0.559219	524	1.08922	414	0.564125	623	0.787024	316	0.456291	51	0.0789853	254	1.22127	105	0.142824	506	1.10584	169	0.138181	975	1.63248	305	0.175078	141	0.215718	138	0.169263	104	0.177293	90	0.162259	196	0.259156	0.525992	0.364986
	Hungateiclostridium	0	0	7	0.0118983	0	0	2	0.00272524	0	0	3	0.00433188	0	0	3	0.0144245	3	0.00408069	0	0	5	0.00408821	2	0.00334868	0	0	0	0	0	0	0	0	0	0	0	0	0.0024943	0.00304859
	Saccharofermentans	0	0	0	0	0	0	0	0	0	0	0	0	1	0.00154873	0	0	0	0	0	0	0	0	0	0	0	0	0	0	0	0	0	0	0	0	0	0	8.60406e-05	0.000162521
	Anaerofustis	0	0	0	0	0	0	0	0	0	0	0	0	1	0.00154873	0	0	1	0.00136023	0	0	0	0	0	0	0	0	0	0	0	0	0	0	0	0	0	0	0.000161609	0.000287305
	Blautia	0	0	0	0	0	0	0	0	1	0.00126328	0	0	2	0.00309746	0	0	0	0	0	0	1	0.000817641	0	0	0	0	0	0	0	0	0	0	0	0	0	0	0.000287688	0.00047948
	Butyrivibrio	0	0	0	0	0	0	2	0.00272524	2	0.00252656	2	0.00288792	6	0.00929238	0	0	9	0.0122421	0	0	13	0.0106293	0	0	2	0.00114805	0	0	1	0.00122654	0	0	0	0	0	0	0.00237101	0.0028975
	Lachnoclostridium	0	0	2	0.00339951	0	0	3	0.00408786	0	0	1	0.00144396	0	0	0	0	0	0	0	0	0	0	1	0.00167434	0	0	0	0	0	0	0	0	0	0	0	0	0.000589204	0.00091654
	Ethanoligenens	0	0	0	0	0	0	0	0	0	0	1	0.00144396	0	0	0	0	0	0	1	0.00218546	0	0	0	0	0	0	0	0	0	0	0	0	0	0	0	0	0.000201634	0.000358461
	Intestinimonas	0	0	2	0.00339951	0	0	0	0	0	0	1	0.00144396	0	0	0	0	0	0	0	0	0	0	0	0	0	0	0	0	0	0	0	0	0	0	0	0	0.000269082	0.000478367
	Oscillibacter	0	0	0	0	0	0	2	0.00272524	0	0	0	0	0	0	0	0	0	0	0	0	0	0	0	0	0	0	0	0	0	0	0	0	0	0	1	0.00132223	0.000224859	0.00039975
	Caproiciproducens	0	0	0	0	0	0	0	0	0	0	0	0	0	0	0	0	0	0	0	0	3	0.00245292	0	0	0	0	0	0	0	0	0	0	0	0	0	0	0.000136274	0.000257406
	Incertae_Sedis	0	0	0	0	0	0	1	0.00136262	0	0	0	0	0	0	0	0	0	0	0	0	0	0	0	0	0	0	0	0	0	0	0	0	0	0	0	0	7.57011e-05	0.000142991
	Ruminococcus	0	0	0	0	0	0	1	0.00136262	0	0	0	0	0	0	0	0	0	0	0	0	0	0	0	0	0	0	0	0	0	0	0	0	0	0	0	0	7.57011e-05	0.000142991
	Mogibacterium	0	0	0	0	0	0	0	0	0	0	0	0	0	0	0	0	0	0	0	0	1	0.000817641	0	0	0	0	0	0	0	0	0	0	0	0	0	0	4.54245e-05	8.58019e-05
	Clostridioides	0	0	0	0	0	0	1	0.00136262	1	0.00126328	1	0.00144396	2	0.00309746	1	0.00480815	1	0.00136023	0	0	3	0.00245292	0	0	0	0	0	0	2	0.00245308	0	0	0	0	0	0	0.00101343	0.00112603
	Anaerococcus	0	0	0	0	0	0	0	0	0	0	1	0.00144396	0	0	0	0	0	0	0	0	0	0	0	0	0	0	0	0	0	0	0	0	1	0.00180287	0	0	0.00018038	0.000320675
	Peptoniphilus	0	0	0	0	0	0	0	0	0	0	0	0	1	0.00154873	0	0	0	0	0	0	1	0.000817641	0	0	0	0	0	0	0	0	0	0	0	0	0	0	0.000131465	0.000233716
	Phascolarctobacterium	0	0	0	0	0	0	0	0	0	0	1	0.00144396	0	0	0	0	1	0.00136023	0	0	0	0	0	0	0	0	0	0	0	0	0	0	0	0	0	0	0.000155788	0.000276957
	Succiniclasticum	0	0	0	0	0	0	0	0	0	0	1	0.00144396	0	0	0	0	2	0.00272046	0	0	0	0	0	0	0	0	0	0	0	0	0	0	0	0	0	0	0.000231357	0.000411301
	Fusobacterium	0	0	0	0	0	0	1	0.00136262	0	0	0	0	1	0.00154873	0	0	3	0.00408069	0	0	22	0.0179881	0	0	39	0.022387	0	0	13	0.0159451	0	0	5	0.00901437	0	0	0.00401814	0.0054805
	Streptobacillus	0	0	0	0	2	0.00415731	0	0	0	0	0	0	0	0	0	0	0	0	0	0	0	0	0	0	15	0.0086104	0	0	8	0.00981234	0	0	8	0.014423	0	0	0.00205572	0.00319779
	Sandaracinus	0	0	0	0	0	0	0	0	1	0.00126328	0	0	0	0	0	0	0	0	0	0	0	0	0	0	0	0	0	0	0	0	0	0	0	0	0	0	7.01822e-05	0.000132566
	Candidatus_Nomurabacteria	0	0	0	0	0	0	0	0	0	0	0	0	0	0	0	0	0	0	0	0	0	0	0	0	0	0	0	0	0	0	0	0	0	0	1	0.00132223	7.3457e-05	0.000138752
	Candidatus_Saccharimonas	0	0	1	0.00169976	0	0	0	0	0	0	0	0	3	0.00464619	0	0	0	0	0	0	0	0	0	0	1	0.000574026	0	0	0	0	0	0	0	0	0	0	0.000384443	0.000640738
	Acetobacter	0	0	0	0	0	0	0	0	0	0	0	0	0	0	0	0	0	0	0	0	0	0	0	0	2	0.00114805	0	0	1	0.00122654	0	0	0	0	0	0	0.000131922	0.000234528
	Gluconacetobacter	0	0	0	0	0	0	0	0	0	0	0	0	0	0	0	0	0	0	0	0	0	0	0	0	2	0.00114805	0	0	0	0	0	0	0	0	0	0	6.37807e-05	0.000120475
	Gluconobacter	0	0	0	0	0	0	0	0	0	0	0	0	0	0	0	0	0	0	0	0	0	0	0	0	1	0.000574026	0	0	0	0	0	0	0	0	0	0	3.18904e-05	6.02373e-05
	Brevundimonas	0	0	0	0	0	0	0	0	0	0	0	0	0	0	0	0	0	0	0	0	2	0.00163528	5	0.0083717	2	0.00114805	0	0	0	0	1	0.00170474	0	0	2	0.00264445	0.000861346	0.00124417
	Methylobacterium	0	0	0	0	0	0	0	0	0	0	1	0.00144396	0	0	0	0	0	0	0	0	0	0	0	0	2	0.00114805	0	0	0	0	0	0	0	0	0	0	0.000144001	0.000256001
	Microvirga	0	0	0	0	0	0	0	0	0	0	0	0	0	0	0	0	0	0	0	0	0	0	0	0	1	0.000574026	0	0	0	0	0	0	0	0	0	0	3.18904e-05	6.02373e-05
	Devosia	0	0	0	0	0	0	0	0	0	0	0	0	0	0	0	0	0	0	0	0	0	0	0	0	1	0.000574026	0	0	0	0	0	0	0	0	0	0	3.18904e-05	6.02373e-05
	Ensifer	0	0	0	0	0	0	0	0	0	0	1	0.00144396	0	0	0	0	0	0	0	0	0	0	0	0	0	0	0	0	0	0	0	0	0	0	0	0	8.022e-05	0.000151527
	Bradyrhizobium	0	0	0	0	0	0	0	0	1	0.00126328	0	0	0	0	1	0.00480815	0	0	0	0	0	0	0	0	0	0	0	0	0	0	0	0	0	0	0	0	0.000337302	0.000599648
	Paracoccus	1	0.00277932	0	0	0	0	0	0	0	0	0	0	0	0	0	0	1	0.00136023	0	0	1	0.000817641	0	0	0	0	0	0	0	0	0	0	0	0	0	0	0.0002754	0.000458999
	Rickettsia	0	0	0	0	0	0	0	0	2	0.00252656	0	0	0	0	0	0	0	0	0	0	0	0	0	0	0	0	0	0	0	0	0	0	0	0	0	0	0.000140364	0.000265133
	Erythrobacter	0	0	0	0	0	0	0	0	0	0	0	0	0	0	0	0	0	0	0	0	0	0	0	0	1	0.000574026	0	0	0	0	0	0	0	0	0	0	3.18904e-05	6.02373e-05
	Novosphingobium	0	0	0	0	1	0.00207866	0	0	0	0	0	0	0	0	0	0	0	0	0	0	0	0	0	0	0	0	0	0	0	0	0	0	0	0	0	0	0.000115481	0.000218131
	Sphingomonas	0	0	0	0	0	0	0	0	0	0	0	0	0	0	0	0	0	0	1	0.00218546	0	0	0	0	1	0.000574026	0	0	1	0.00122654	0	0	1	0.00180287	0	0	0.000321606	0.000500275
	Aeromonas	0	0	0	0	0	0	0	0	0	0	0	0	0	0	0	0	0	0	2	0.00437092	0	0	2	0.00334868	0	0	28	0.0428377	0	0	69	0.117627	0	0	22	0.029089	0.0109596	0.0174083
	Pseudoalteromonas	281	0.780989	0	0	110	0.228652	8	0.010901	77	0.0972726	22	0.0317671	1	0.00154873	4	0.0192326	80	0.108818	3	0.00655637	8	0.00654113	1	0.00167434	1	0.000574026	1	0.00152992	18	0.0220778	0	0	6	0.0108172	11	0.0145445	0.0746387	0.101909
	Alcaligenes	0	0	0	0	0	0	0	0	0	0	2	0.00288792	0	0	0	0	0	0	0	0	0	0	0	0	0	0	0	0	3	0.00367963	0	0	0	0	0	0	0.000364864	0.000648647
	Chromobacterium	0	0	0	0	0	0	0	0	0	0	0	0	0	0	0	0	0	0	0	0	0	0	0	0	0	0	0	0	0	0	0	0	0	0	1	0.00132223	7.3457e-05	0.000138752
	Comamonas	0	0	0	0	0	0	0	0	0	0	0	0	0	0	0	0	0	0	0	0	0	0	0	0	0	0	10	0.0152992	0	0	1	0.00170474	0	0	0	0	0.000944662	0.0016794
	Delftia	6	0.0166759	0	0	1	0.00207866	0	0	2	0.00252656	0	0	2	0.00309746	0	0	1	0.00136023	0	0	3	0.00245292	2	0.00334868	5	0.00287013	2	0.00305984	1	0.00122654	1	0.00170474	0	0	1	0.00132223	0.002318	0.0019784
	Variovorax	0	0	0	0	0	0	0	0	0	0	0	0	0	0	0	0	0	0	1	0.00218546	0	0	0	0	0	0	0	0	0	0	0	0	0	0	0	0	0.000121414	0.000229338
	Hydrogenophilus	0	0	0	0	1	0.00207866	0	0	0	0	0	0	0	0	0	0	0	0	0	0	1	0.000817641	0	0	0	0	0	0	0	0	0	0	0	0	0	0	0.000160905	0.000286054
	Massilia	0	0	0	0	1	0.00207866	0	0	0	0	0	0	0	0	0	0	0	0	1	0.00218546	0	0	0	0	1	0.000574026	2	0.00305984	4	0.00490617	3	0.00511422	0	0	0	0	0.000995465	0.00137411
	Oceanicoccus	0	0	1	0.00169976	1	0.00207866	0	0	1	0.00126328	0	0	0	0	0	0	0	0	0	0	0	0	0	0	0	0	0	0	0	0	0	0	0	0	0	0	0.000280094	0.000466823
	Citrobacter	92	0.255698	358	0.608512	219	0.455226	150	0.204393	542	0.684698	548	0.79129	21	0.0325233	120	0.576979	16	0.0217637	254	0.555106	25	0.020441	374	0.626203	66	0.0378857	2200	3.36582	51	0.0625537	1621	2.76338	30	0.0540862	3405	4.50218	0.867708	0.892029
	Cronobacter	0	0	1	0.00169976	0	0	0	0	1	0.00126328	4	0.00577584	0	0	0	0	0	0	0	0	0	0	1	0.00167434	0	0	0	0	0	0	0	0	0	0	1	0.00132223	0.000651969	0.000941733
	Enterobacter	300	0.833797	496	0.843079	740	1.53821	435	0.59274	2128	2.68826	1162	1.67788	66	0.102216	403	1.93769	157	0.213556	302	0.660008	122	0.0997523	593	0.992884	34	0.0195169	250	0.382479	59	0.072366	103	0.175588	102	0.183893	440	0.58178	0.755316	0.580509
	Escherichia-Shigella	2	0.00555864	53	0.090087	0	0	26	0.0354281	4	0.00505312	44	0.0635342	1	0.00154873	0	0	6	0.00816138	2	0.00437092	5	0.00408821	2	0.00334868	0	0	29	0.0443676	0	0	10	0.0170474	1	0.00180287	19	0.0251223	0.0171955	0.0191735
	Klebsiella	1	0.00277932	5	0.00849878	0	0	11	0.0149888	3	0.00378984	14	0.0202154	0	0	0	0	0	0	13	0.028411	0	0	12	0.0200921	0	0	11	0.0168291	0	0	9	0.0153427	0	0	31	0.040989	0.009552	0.0100005
	Raoultella	25	0.069483	176	0.299157	18	0.0374158	102	0.138987	71	0.0896929	185	0.267133	36	0.0557543	6	0.0288489	96	0.130582	13	0.028411	51	0.0416997	5	0.0083717	15	0.0086104	188	0.287624	16	0.0196247	169	0.288101	17	0.0306489	227	0.300145	0.11835	0.0981426
	Salmonella	27	0.0750417	50	0.0849878	60	0.124719	22	0.0299777	170	0.214758	24	0.034655	29	0.0449132	130	0.62506	60	0.0816138	13	0.028411	64	0.0523291	84	0.140645	7	0.00401819	17	0.0260086	6	0.00735925	2	0.00340948	2	0.00360575	8	0.0105778	0.0884494	0.0834871
	Pantoea	19	0.0528071	338	0.574517	37	0.0769103	334	0.455115	61	0.0770601	258	0.372542	71	0.10996	179	0.86066	61	0.082974	441	0.963787	117	0.095664	572	0.957723	57	0.0327195	117	0.179	18	0.0220778	273	0.465394	1	0.00180287	173	0.228745	0.311637	0.274253
	Hafnia	36	0.100056	2605	4.42786	23	0.0478091	2568	3.49921	78	0.0985359	1543	2.22803	867	1.34275	171	0.822194	1093	1.48673	429	0.937561	965	0.789024	500	0.83717	1341	0.769769	1495	2.28723	1569	1.92444	2571	4.38288	1130	2.03725	3052	4.03544	1.78077	1.17513
	Morganella	0	0	0	0	0	0	0	0	0	0	4	0.00577584	0	0	0	0	0	0	0	0	0	0	1	0.00167434	0	0	0	0	1	0.00122654	4	0.00681896	1	0.00180287	1	0.00132223	0.00103449	0.00137932
	Proteus	1	0.00277932	33	0.0560919	1	0.00207866	8	0.010901	0	0	29	0.0418748	1	0.00154873	0	0	4	0.00544092	0	0	0	0	0	0	5	0.00287013	1	0.00152992	2	0.00245308	7	0.0119332	2	0.00360575	27	0.0357001	0.00993375	0.0118703
	Providencia	0	0	0	0	6	0.0124719	1	0.00136262	10	0.0126328	1	0.00144396	0	0	0	0	0	0	1	0.00218546	1	0.000817641	0	0	5	0.00287013	9	0.0137693	1	0.00122654	34	0.0579611	0	0	25	0.0330557	0.00776651	0.0101176
	Rahnella	0	0	7	0.0118983	0	0	36	0.0490543	1	0.00126328	4	0.00577584	0	0	5	0.0240408	0	0	3	0.00655637	1	0.000817641	3	0.00502302	0	0	2	0.00305984	0	0	6	0.0102284	0	0	1	0.00132223	0.00661334	0.00764094
	Serratia	692	1.92329	7735	13.1476	336	0.698429	12328	16.7984	1202	1.51846	9381	13.5458	13	0.0201335	2443	11.7463	53	0.0720922	8405	18.3688	30	0.0245292	9811	16.427	297	0.170486	6298	9.63542	193	0.236723	4605	7.85032	363	0.654443	5767	7.62528	6.69241	6.10146
	Yersinia	0	0	1	0.00169976	0	0	9	0.0122636	0	0	13	0.0187715	0	0	0	0	0	0	3	0.00655637	0	0	5	0.0083717	0	0	6	0.00917951	0	0	14	0.0238663	1	0.00180287	20	0.0264445	0.00605312	0.00700908
	Halomonas	0	0	0	0	1	0.00207866	0	0	0	0	0	0	1	0.00154873	0	0	0	0	0	0	3	0.00245292	0	0	0	0	0	0	0	0	0	0	0	0	0	0	0.000337795	0.000562992
	Marinomonas	0	0	1	0.00169976	1	0.00207866	0	0	9	0.0113695	1	0.00144396	0	0	3	0.0144245	17	0.0231239	0	0	2	0.00163528	2	0.00334868	0	0	0	0	10	0.0122654	0	0	1	0.00180287	6	0.00793336	0.00450699	0.00517575
	Haemophilus	0	0	0	0	0	0	0	0	0	0	0	0	0	0	0	0	0	0	0	0	4	0.00327057	0	0	0	0	0	0	0	0	0	0	0	0	0	0	0.000181698	0.000343208
	Mannheimia	0	0	0	0	0	0	0	0	1	0.00126328	0	0	0	0	0	0	0	0	0	0	0	0	0	0	0	0	0	0	0	0	0	0	0	0	0	0	7.01822e-05	0.000132566
	Acinetobacter	85	0.236242	379	0.644207	274	0.569552	645	0.87889	422	0.533104	770	1.11185	78	0.120801	233	1.1203	115	0.156426	950	2.07619	189	0.154534	2336	3.91126	387	0.222148	2147	3.28473	41	0.0502882	3524	6.0075	31	0.0558891	4067	5.3775	1.47286	1.47699
	Psychrobacter	7	0.0194553	40	0.0679902	2	0.00415731	24	0.0327029	12	0.0151594	3	0.00433188	6	0.00929238	4	0.0192326	7	0.00952161	3	0.00655637	8	0.00654113	1	0.00167434	2	0.00114805	5	0.00764959	37	0.0453821	35	0.0596659	17	0.0306489	23	0.0304112	0.0206401	0.0158845
	Pseudomonas	16	0.0444691	92	0.156377	10	0.0207866	125	0.170328	22	0.0277922	112	0.161724	715	1.10734	34	0.163477	1622	2.20629	145	0.316891	2330	1.9051	164	0.274592	37	0.021239	20	0.0305984	31	0.0380228	35	0.0596659	28	0.0504805	33	0.0436335	0.377712	0.453956
	Photobacterium	0	0	0	0	0	0	0	0	2	0.00252656	0	0	0	0	0	0	0	0	0	0	10	0.00817641	0	0	0	0	0	0	0	0	0	0	0	0	0	0	0.00059461	0.00105708
	Vibrio	478	1.32852	29	0.0492929	599	1.24512	276	0.376083	293	0.370141	1301	1.87859	28	0.0433645	64	0.307722	145	0.197233	119	0.260069	4675	3.82247	12	0.0200921	27	0.0154987	1	0.00152992	13	0.0159451	6	0.0102284	62	0.111778	40	0.0528891	0.561476	0.669866
	Luteimonas	0	0	0	0	0	0	0	0	0	0	0	0	0	0	0	0	0	0	0	0	0	0	0	0	1	0.000574026	0	0	0	0	0	0	0	0	0	0	3.18904e-05	6.02373e-05
	Stenotrophomonas	0	0	2	0.00339951	0	0	0	0	0	0	1	0.00144396	2	0.00309746	0	0	7	0.00952161	3	0.00655637	5	0.00408821	1	0.00167434	1	0.000574026	4	0.00611967	1	0.00122654	1	0.00170474	0	0	6	0.00793336	0.00262999	0.00247847
	Treponema	0	0	0	0	0	0	4	0.00545048	0	0	2	0.00288792	0	0	0	0	0	0	0	0	0	0	1	0.00167434	0	0	0	0	0	0	0	0	0	0	0	0	0.000556263	0.000927106
	Victivallis	0	0	0	0	0	0	3	0.00408786	0	0	0	0	0	0	0	0	0	0	0	0	0	0	0	0	0	0	0	0	0	0	0	0	0	0	0	0	0.000227103	0.000428973
	Akkermansia	1	0.00277932	2	0.00339951	0	0	10	0.0136262	0	0	7	0.0101077	0	0	0	0	0	0	0	0	3	0.00245292	1	0.00167434	0	0	0	0	0	0	0	0	0	0	1	0.00132223	0.00196457	0.00250476
	WTI	567	1.57588	5957	10.1254	1264	2.62742	3919	5.34011	3232	4.08292	5241	7.56779	2161	3.34681	1929	9.27493	7049	9.58826	5767	12.6035	7338	5.99985	7829	13.1084	1465	0.840949	8272	12.6555	1451	1.77971	9005	15.3512	948	1.70912	11193	14.7997	7.3543	4.32066
	Total	35980	100	58832	100	48108	100	73388	100	79159	100	69254	100	64569	100	20798	100	73517	100	45757	100	122303	100	59725	100	174208	100	65363	100	81530	100	58660	100	55467	100	75630	100	100	0

## Sheet: X.10 - ITS Genus
	#OTU ID	Comercial S1	%	Comercial S4	%	3M S1	%	3M S4	%	6M S1	%	6M S4	%	Comercial S2	%	Comercial S5	%	3M S2	%	3M S5	%	1M S2	%	6M S5	%	Comercial S3	%	Comercial S6	%	3M S3	%	3M S6	%	6M S3	%	6M S6	%	% Mean	SD
	Phaeococcomyces	0	0	0	0	0	0	0	0	0	0	1	0.00326381	0	0	0	0	0	0	0	0	0	0	0	0	0	0	0	0	0	0	0	0	0	0	0	0	0.000181323	0.000769288
	Aplosporella	0	0	0	0	0	0	0	0	0	0	0	0	0	0	0	0	0	0	0	0	0	0	0	0	4	0.010869	0	0	0	0	0	0	0	0	0	0	0.000603832	0.00256184
	Diplodia	0	0	0	0	0	0	0	0	0	0	2	0.00652763	0	0	0	0	0	0	3	0.0037463	0	0	0	0	0	0	0	0	0	0	0	0	0	0	0	0	0.000570774	0.00172832
	Dothiorella	0	0	0	0	0	0	0	0	0	0	2	0.00652763	0	0	0	0	0	0	0	0	0	0	0	0	0	0	0	0	0	0	0	0	0	0	0	0	0.000362646	0.00153858
	Neodeightonia	0	0	0	0	0	0	0	0	0	0	1	0.00326381	0	0	0	0	0	0	0	0	0	0	0	0	0	0	0	0	0	0	6	0.00648747	0	0	0	0	0.000541738	0.00167081
	Cladosporium	235	0.903811	1	0.00170535	101	0.247707	1	0.00324044	38	0.0993386	69	0.225203	18	0.0606061	14	0.0126019	126	0.249851	16	0.0199803	31	0.0849245	9	0.0112435	61	0.165752	20	0.0267637	17	0.0378552	82	0.0886621	18	0.0222134	74	0.0472095	0.128259	0.211009
	Neocladosporium	0	0	0	0	0	0	0	0	0	0	1	0.00326381	0	0	0	0	0	0	0	0	0	0	0	0	0	0	0	0	0	0	0	0	0	0	0	0	0.000181323	0.000769288
	Verrucocladosporium	44	0.169224	0	0	0	0	0	0	40	0.104567	0	0	0	0	0	0	0	0	0	0	0	0	0	0	0	0	0	0	0	0	0	0	0	0	0	0	0.0152106	0.045637
	Acrodontium	0	0	0	0	0	0	0	0	9	0.0235276	0	0	0	0	0	0	0	0	0	0	0	0	0	0	0	0	0	0	0	0	0	0	0	0	0	0	0.00130709	0.0055455
	Cercospora	0	0	0	0	0	0	0	0	0	0	0	0	0	0	0	0	0	0	0	0	0	0	3	0.00374784	9	0.0244552	0	0	0	0	0	0	0	0	0	0	0.00156684	0.00577985
	Ramularia	0	0	0	0	0	0	0	0	0	0	0	0	0	0	0	0	0	0	1	0.00124877	0	0	0	0	0	0	0	0	0	0	0	0	0	0	0	0	6.93759e-05	0.000294337
	Septoria	0	0	0	0	0	0	0	0	0	0	0	0	0	0	0	0	0	0	0	0	2	0.005479	0	0	0	0	0	0	0	0	0	0	0	0	0	0	0.000304389	0.00129141
	Xenosonderhenia	0	0	0	0	0	0	0	0	0	0	4	0.0130553	0	0	0	0	0	0	0	0	0	0	0	0	0	0	0	0	0	0	0	0	0	0	0	0	0.000725292	0.00307715
	Neodevriesia	0	0	0	0	0	0	0	0	0	0	0	0	0	0	0	0	0	0	0	0	0	0	0	0	0	0	0	0	0	0	0	0	0	0	24	0.0153112	0.000850622	0.00360888
	Catenulostroma	0	0	0	0	0	0	0	0	0	0	0	0	0	0	0	0	0	0	0	0	0	0	0	0	7	0.0190207	0	0	0	0	0	0	0	0	0	0	0.00105671	0.00448322
	Constantinomyces	0	0	0	0	0	0	0	0	0	0	0	0	0	0	0	0	0	0	0	0	0	0	0	0	0	0	0	0	0	0	1	0.00108124	0	0	0	0	6.00692e-05	0.000254852
	Devriesia	0	0	0	0	0	0	0	0	0	0	16	0.052221	0	0	0	0	0	0	4	0.00499507	0	0	0	0	0	0	0	0	0	0	0	0	0	0	12	0.0076556	0.00360398	0.0123116
	Aureobasidium	95	0.365371	0	0	107	0.262422	8	0.0259235	55	0.14378	41	0.133816	0	0	11	0.00990152	554	1.09855	25	0.0312192	43	0.117799	11	0.0137421	1	0.00271724	10	0.0133819	2	0.00445355	28	0.0302749	6	0.00740448	26	0.0165871	0.126519	0.263114
	Hortaea	0	0	0	0	0	0	0	0	0	0	0	0	0	0	0	0	1	0.00198295	0	0	0	0	0	0	0	0	3	0.00401456	0	0	0	0	0	0	0	0	0.000333195	0.00103043
	Dothiora	0	0	0	0	0	0	0	0	0	0	0	0	0	0	0	0	0	0	0	0	0	0	0	0	5	0.0135862	0	0	0	0	0	0	0	0	0	0	0.00075479	0.0032023
	Hormonema	0	0	0	0	0	0	0	0	0	0	2	0.00652763	0	0	0	0	2	0.00396589	0	0	0	0	0	0	0	0	0	0	0	0	8	0.00864996	0	0	0	0	0.00106353	0.00257591
	Radulidium	0	0	0	0	0	0	0	0	0	0	0	0	0	0	0	0	0	0	0	0	0	0	0	0	0	0	0	0	0	0	5	0.00540622	0	0	0	0	0.000300346	0.00127426
	Cenococcum	0	0	0	0	103	0.252612	0	0	19	0.0496693	4	0.0130553	0	0	0	0	0	0	0	0	0	0	0	0	0	0	30	0.0401456	0	0	10	0.0108124	0	0	0	0	0.0203497	0.0597666
	Neocucurbitaria	0	0	0	0	0	0	119	0.385612	0	0	2	0.00652763	0	0	30	0.0270042	0	0	37	0.0462044	0	0	44	0.0549684	33	0.089669	0	0	5	0.0111339	18	0.0194624	0	0	8	0.00510373	0.0358714	0.0907592
	Pyrenochaeta	0	0	0	0	0	0	2	0.00648088	0	0	5	0.0163191	0	0	0	0	0	0	3	0.0037463	0	0	0	0	6	0.0163035	0	0	0	0	0	0	0	0	0	0	0.00238054	0.0053476
	Pyrenochaetopsis	5	0.01923	0	0	0	0	0	0	0	0	0	0	0	0	0	0	7	0.0138806	0	0	0	0	0	0	1	0.00271724	0	0	0	0	0	0	0	0	0	0	0.00199044	0.00541532
	Didymella	0	0	0	0	0	0	4	0.0129618	0	0	17	0.0554848	0	0	2	0.00180028	0	0	3	0.0037463	0	0	0	0	2	0.00543449	0	0	0	0	0	0	0	0	0	0	0.00441265	0.0131572
	Epicoccum	47	0.180762	1	0.00170535	10	0.0245254	0	0	0	0	19	0.0620125	0	0	1	0.000900139	9	0.0178465	7	0.00874137	1	0.0027395	0	0	36	0.0978208	0	0	12	0.0267213	14	0.0151374	0	0	0	0	0.024384	0.0468651
	Stagonosporopsis	0	0	0	0	0	0	0	0	0	0	0	0	0	0	0	0	0	0	1	0.00124877	0	0	0	0	0	0	0	0	0	0	0	0	0	0	0	0	6.93759e-05	0.000294337
	Bimuria	0	0	0	0	0	0	0	0	0	0	0	0	0	0	0	0	0	0	0	0	0	0	0	0	0	0	0	0	0	0	9	0.0097312	0	0	0	0	0.000540622	0.00229367
	Pseudopithomyces	0	0	0	0	0	0	0	0	0	0	2	0.00652763	0	0	0	0	2	0.00396589	0	0	4	0.010958	6	0.00749569	0	0	0	0	0	0	0	0	0	0	0	0	0.00160818	0.00332592
	Acicuseptoria	0	0	0	0	0	0	0	0	0	0	0	0	13	0.043771	0	0	0	0	0	0	0	0	0	0	0	0	0	0	0	0	0	0	0	0	0	0	0.00243172	0.0103169
	Plenodomus	0	0	0	0	0	0	0	0	0	0	24	0.0783315	0	0	0	0	0	0	0	0	0	0	0	0	0	0	0	0	3	0.00668032	8	0.00864996	0	0	0	0	0.00520343	0.0184198
	Lophiostoma	60	0.23076	0	0	0	0	0	0	0	0	5	0.0163191	0	0	0	0	0	0	0	0	0	0	0	0	4	0.010869	0	0	1	0.00222677	6	0.00648747	0	0	0	0	0.0148146	0.0540867
	Helminthosporium	0	0	0	0	0	0	0	0	0	0	1	0.00326381	0	0	0	0	0	0	0	0	0	0	4	0.00499713	0	0	0	0	0	0	0	0	0	0	0	0	0.000458941	0.00136839
	Periconia	0	0	0	0	0	0	0	0	0	0	8	0.0261105	2	0.00673401	0	0	0	0	0	0	0	0	0	0	0	0	0	0	0	0	0	0	0	0	1	0.000637967	0.00186014	0.00625549
	Didymocyrtis	0	0	0	0	0	0	0	0	0	0	0	0	0	0	0	0	7	0.0138806	0	0	0	0	0	0	0	0	0	0	0	0	0	0	6	0.00740448	0	0	0.00118251	0.00361637
	Leptospora	0	0	0	0	0	0	0	0	0	0	1	0.00326381	0	0	0	0	0	0	0	0	0	0	0	0	0	0	0	0	0	0	0	0	0	0	0	0	0.000181323	0.000769288
	Neosetophoma	0	0	0	0	0	0	0	0	0	0	4	0.0130553	0	0	0	0	0	0	0	0	0	0	0	0	0	0	0	0	0	0	0	0	0	0	0	0	0.000725292	0.00307715
	Paraophiobolus	0	0	0	0	238	0.583705	0	0	0	0	0	0	0	0	0	0	1	0.00198295	0	0	0	0	0	0	0	0	0	0	0	0	0	0	0	0	0	0	0.0325382	0.137554
	Paraphoma	0	0	0	0	0	0	0	0	0	0	7	0.0228467	0	0	0	0	0	0	0	0	0	0	0	0	0	0	0	0	0	0	6	0.00648747	0	0	13	0.00829357	0.00209043	0.00570956
	Setophaeosphaeria	0	0	0	0	0	0	0	0	0	0	0	0	0	0	0	0	0	0	0	0	0	0	0	0	0	0	0	0	0	0	0	0	0	0	5	0.00318983	0.000177213	0.000751851
	Alternaria	6	0.023076	0	0	157	0.385049	3	0.00972132	54	0.141165	19	0.0620125	1	0.003367	5	0.00450069	33	0.0654372	7	0.00874137	0	0	0	0	17	0.0461931	139	0.186008	25	0.0556694	6	0.00648747	0	0	11	0.00701763	0.0558026	0.0972945
	Bipolaris	0	0	0	0	0	0	0	0	0	0	0	0	10	0.03367	0	0	0	0	0	0	3	0.0082185	0	0	2	0.00543449	14	0.0187346	0	0	0	0	0	0	5	0.00318983	0.00384708	0.00883012
	Comoclathris	0	0	0	0	0	0	0	0	0	0	2	0.00652763	0	0	0	0	0	0	0	0	0	0	0	0	0	0	0	0	0	0	0	0	0	0	0	0	0.000362646	0.00153858
	Curvularia	0	0	0	0	0	0	0	0	0	0	0	0	0	0	0	0	0	0	0	0	0	0	2	0.00249856	0	0	0	0	0	0	0	0	0	0	0	0	0.000138809	0.000588917
	Pyrenophora	3	0.011538	0	0	0	0	0	0	0	0	0	0	0	0	1	0.000900139	0	0	0	0	0	0	0	0	0	0	0	0	0	0	0	0	0	0	0	0	0.000691009	0.00271533
	Stemphylium	0	0	0	0	251	0.615588	0	0	8	0.0209134	0	0	0	0	0	0	10	0.0198295	0	0	0	0	0	0	0	0	1	0.00133819	0	0	0	0	0	0	0	0	0.0365372	0.14466
	Ulocladium	0	0	0	0	1	0.00245254	0	0	0	0	3	0.00979144	0	0	1	0.000900139	16	0.0317271	0	0	0	0	0	0	0	0	0	0	0	0	0	0	6	0.00740448	0	0	0.00290421	0.00771674
	Latorua	0	0	0	0	0	0	0	0	0	0	3	0.00979144	0	0	0	0	0	0	0	0	0	0	0	0	0	0	0	0	0	0	0	0	0	0	0	0	0.000543969	0.00230787
	Matsushimamyces	0	0	0	0	0	0	0	0	0	0	0	0	0	0	0	0	0	0	0	0	0	0	0	0	0	0	0	0	8	0.0178142	0	0	0	0	0	0	0.000989678	0.00419885
	Polyschema	0	0	0	0	0	0	0	0	0	0	1	0.00326381	0	0	0	0	0	0	0	0	0	0	0	0	0	0	0	0	0	0	0	0	0	0	22	0.0140353	0.00096106	0.00335205
	Pseudorobillarda	0	0	0	0	0	0	0	0	0	0	0	0	0	0	0	0	0	0	0	0	0	0	0	0	0	0	0	0	1	0.00222677	0	0	0	0	0	0	0.00012371	0.000524856
	Preussia	0	0	0	0	20	0.0490509	0	0	0	0	0	0	0	0	0	0	0	0	0	0	0	0	0	0	0	0	7	0.00936731	0	0	0	0	0	0	0	0	0.00324545	0.0116421
	Sporormia	0	0	0	0	0	0	0	0	0	0	2	0.00652763	0	0	0	0	0	0	0	0	0	0	0	0	0	0	0	0	0	0	0	0	0	0	0	0	0.000362646	0.00153858
	Sporormiella	0	0	0	0	0	0	0	0	0	0	0	0	0	0	0	0	0	0	0	0	0	0	0	0	0	0	0	0	0	0	0	0	72	0.0888538	0	0	0.00493632	0.020943
	Roussoella	0	0	0	0	0	0	0	0	0	0	5	0.0163191	0	0	0	0	0	0	0	0	0	0	0	0	0	0	0	0	0	0	3	0.00324373	0	0	0	0	0.00108682	0.00387733
	Torula	0	0	0	0	0	0	0	0	3	0.00784252	0	0	0	0	0	0	0	0	0	0	2	0.005479	0	0	0	0	0	0	0	0	0	0	0	0	0	0	0.000740085	0.00219177
	Fusicladium	0	0	0	0	0	0	0	0	0	0	5	0.0163191	0	0	0	0	0	0	1	0.00124877	0	0	0	0	0	0	0	0	0	0	0	0	0	0	0	0	0.000975991	0.00384038
	Scolecobasidium	0	0	0	0	0	0	0	0	0	0	3	0.00979144	0	0	0	0	0	0	0	0	0	0	0	0	0	0	0	0	0	0	0	0	0	0	0	0	0.000543969	0.00230787
	Neophaeococcomyces	0	0	0	0	0	0	0	0	0	0	6	0.0195829	0	0	2	0.00180028	0	0	0	0	0	0	0	0	0	0	0	0	0	0	0	0	0	0	0	0	0.00118795	0.00461027
	Cyphellophora	0	0	0	0	0	0	0	0	0	0	0	0	0	0	0	0	0	0	0	0	0	0	15	0.0187392	0	0	2	0.00267637	0	0	0	0	0	0	0	0	0.00118976	0.00442481
	Cladophialophora	0	0	0	0	233	0.571443	0	0	0	0	27	0.088123	0	0	0	0	0	0	0	0	10	0.027395	4	0.00499713	0	0	0	0	0	0	12	0.0129749	0	0	0	0	0.0391629	0.134525
	Exophiala	0	0	0	0	2	0.00490509	0	0	177	0.462709	49	0.159927	0	0	1	0.000900139	0	0	39	0.0487019	13	0.0356135	7	0.00874497	23	0.0624966	0	0	21	0.0467623	27	0.0291936	15	0.0185112	10	0.00637967	0.049158	0.110413
	Phialophora	0	0	0	0	0	0	0	0	0	0	0	0	0	0	0	0	0	0	0	0	0	0	0	0	0	0	2	0.00267637	0	0	0	0	0	0	15	0.0095695	0.000680326	0.00230609
	Rhinocladiella	0	0	0	0	0	0	0	0	0	0	2	0.00652763	0	0	0	0	0	0	1	0.00124877	0	0	0	0	0	0	0	0	0	0	0	0	0	0	12	0.0076556	0.000857333	0.0022951
	Bradymyces	0	0	0	0	0	0	0	0	0	0	0	0	0	0	0	0	5	0.00991473	0	0	0	0	0	0	0	0	0	0	0	0	2	0.00216249	0	0	0	0	0.000670957	0.00236239
	Knufia	0	0	0	0	0	0	0	0	0	0	16	0.052221	0	0	1	0.000900139	0	0	0	0	0	0	0	0	0	0	0	0	0	0	13	0.0140562	0	0	0	0	0.00373207	0.0125434
	Caliciopsis	0	0	0	0	0	0	0	0	0	0	2	0.00652763	0	0	0	0	0	0	0	0	0	0	0	0	0	0	0	0	0	0	0	0	0	0	0	0	0.000362646	0.00153858
	Aspergillus	15	0.0576901	11	0.0187588	501	1.22872	17	0.0550875	287	0.750268	171	0.558112	1	0.003367	132	0.118818	255	0.505651	95	0.118633	502	1.37523	222	0.277341	13	0.0353242	27	0.036131	24	0.0534426	107	0.115693	78	0.0962583	139	0.0886774	0.305178	0.420255
	Monascus	0	0	0	0	0	0	0	0	0	0	0	0	0	0	69	0.0621096	0	0	0	0	0	0	1	0.00124928	0	0	9	0.0120437	0	0	0	0	7	0.00863856	30	0.019139	0.00573223	0.0150561
	Penicillium	28	0.107688	0	0	142	0.348261	5	0.0162022	0	0	475	1.55031	0	0	22	0.019803	129	0.2558	16	0.0199803	372	1.01909	17	0.0212378	0	0	68	0.0909967	3	0.00668032	374	0.404386	76	0.0937901	191	0.121852	0.226449	0.414041
	Phialomyces	0	0	0	0	103	0.252612	0	0	0	0	0	0	0	0	0	0	0	0	0	0	0	0	0	0	0	0	0	0	0	0	0	0	0	0	0	0	0.014034	0.0595412
	Elaphomyces	0	0	0	0	24	0.058861	0	0	0	0	0	0	0	0	0	0	0	0	0	0	0	0	0	0	0	0	0	0	0	0	0	0	0	0	0	0	0.00327006	0.0138737
	Byssochlamys	0	0	0	0	0	0	0	0	3	0.00784252	0	0	0	0	0	0	5	0.00991473	0	0	0	0	0	0	0	0	0	0	0	0	0	0	0	0	0	0	0.000986514	0.00289309
	Sagenomella	0	0	0	0	0	0	0	0	0	0	0	0	3	0.010101	0	0	0	0	0	0	0	0	0	0	0	0	0	0	0	0	0	0	0	0	0	0	0.000561167	0.00238083
	Talaromyces	0	0	0	0	27	0.0662187	1	0.00324044	0	0	71	0.231731	0	0	4	0.00360055	7	0.0138806	4	0.00499507	0	0	0	0	0	0	6	0.00802912	0	0	23	0.0248686	3	0.00370224	78	0.0497614	0.0227793	0.0553905
	Thermomyces	0	0	0	0	0	0	0	0	0	0	3	0.00979144	0	0	0	0	0	0	0	0	0	0	0	0	0	0	0	0	0	0	0	0	0	0	0	0	0.000543969	0.00230787
	Ascosphaera	0	0	0	0	0	0	0	0	0	0	0	0	0	0	0	0	0	0	0	0	0	0	0	0	0	0	0	0	0	0	0	0	0	0	11	0.00701763	0.000389869	0.00165407
	Gymnoascus	0	0	0	0	0	0	0	0	0	0	0	0	0	0	0	0	0	0	0	0	23	0.0630085	0	0	0	0	0	0	0	0	0	0	0	0	0	0	0.00350047	0.0148513
	Chrysosporium	0	0	0	0	0	0	4	0.0129618	0	0	824	2.68938	0	0	37	0.0333051	0	0	16	0.0199803	0	0	4	0.00499713	0	0	16	0.021411	0	0	407	0.440067	0	0	166	0.105902	0.184889	0.633594
	Neophaeomoniella	0	0	0	0	0	0	0	0	0	0	5	0.0163191	0	0	0	0	0	0	0	0	0	0	0	0	0	0	0	0	0	0	12	0.0129749	0	0	0	0	0.00162744	0.00477116
	Glutinoglossum	0	0	0	0	0	0	0	0	0	0	0	0	0	0	0	0	0	0	0	0	12	0.032874	0	0	0	0	0	0	0	0	0	0	0	0	0	0	0.00182633	0.00774848
	Sarcoleotia	0	0	0	0	22	0.053956	0	0	0	0	0	0	0	0	0	0	0	0	0	0	0	0	0	0	0	0	0	0	0	0	0	0	0	0	0	0	0.00299755	0.0127175
	Lecidella	0	0	0	0	0	0	0	0	0	0	0	0	3	0.010101	0	0	0	0	0	0	0	0	0	0	0	0	0	0	0	0	0	0	0	0	0	0	0.000561167	0.00238083
	Blumeria	0	0	0	0	0	0	0	0	0	0	0	0	0	0	0	0	0	0	0	0	22	0.060269	0	0	0	0	0	0	0	0	0	0	0	0	0	0	0.00334828	0.0142055
	Erysiphe	0	0	0	0	0	0	0	0	6	0.015685	0	0	0	0	0	0	0	0	0	0	0	0	0	0	0	0	0	0	0	0	0	0	0	0	0	0	0.000871391	0.003697
	Golovinomyces	0	0	0	0	0	0	0	0	0	0	0	0	0	0	0	0	0	0	0	0	0	0	0	0	7	0.0190207	0	0	0	0	0	0	0	0	0	0	0.00105671	0.00448322
	Phyllactinia	2	0.00769201	0	0	0	0	0	0	0	0	0	0	0	0	0	0	0	0	0	0	0	0	0	0	0	0	0	0	0	0	0	0	0	0	0	0	0.000427334	0.00181302
	Pezicula	0	0	0	0	0	0	0	0	0	0	2	0.00652763	0	0	0	0	0	0	0	0	0	0	0	0	0	0	0	0	0	0	0	0	0	0	0	0	0.000362646	0.00153858
	Crocicreas	0	0	0	0	0	0	0	0	0	0	0	0	0	0	0	0	0	0	0	0	0	0	1	0.00124928	0	0	0	0	0	0	0	0	0	0	0	0	6.94045e-05	0.000294459
	Helicodendron	0	0	0	0	0	0	0	0	0	0	6	0.0195829	0	0	0	0	0	0	0	0	0	0	0	0	0	0	0	0	0	0	0	0	0	0	0	0	0.00108794	0.00461573
	Meliniomyces	0	0	0	0	0	0	0	0	0	0	123	0.401449	0	0	11	0.00990152	0	0	6	0.0074926	0	0	0	0	0	0	6	0.00802912	0	0	106	0.114612	0	0	0	0	0.0300825	0.0964752
	Tetracladium	0	0	0	0	0	0	0	0	0	0	0	0	0	0	0	0	0	0	0	0	0	0	0	0	0	0	0	0	0	0	6	0.00648747	0	0	0	0	0.000360415	0.00152911
	Acidomelania	0	0	0	0	0	0	0	0	0	0	9	0.0293743	0	0	0	0	0	0	0	0	0	0	0	0	0	0	0	0	0	0	13	0.0140562	0	0	0	0	0.00241281	0.0074976
	Coleophoma	0	0	0	0	0	0	0	0	0	0	2	0.00652763	0	0	0	0	0	0	0	0	0	0	0	0	0	0	0	0	0	0	0	0	0	0	0	0	0.000362646	0.00153858
	Arachnopeziza	0	0	0	0	0	0	0	0	4	0.0104567	0	0	0	0	0	0	0	0	0	0	0	0	0	0	0	0	0	0	0	0	0	0	0	0	0	0	0.000580928	0.00246467
	Clathrosphaerina	0	0	0	0	0	0	0	0	0	0	0	0	0	0	0	0	0	0	1	0.00124877	0	0	0	0	0	0	0	0	0	0	1	0.00108124	0	0	0	0	0.000129445	0.000377834
	Hyaloscypha	0	0	0	0	29	0.0711238	0	0	0	0	0	0	0	0	0	0	0	0	0	0	0	0	0	0	0	0	20	0.0267637	0	0	0	0	0	0	10	0.00637967	0.00579262	0.017509
	Hyphodiscus	0	0	0	0	0	0	0	0	0	0	89	0.290479	0	0	5	0.00450069	0	0	3	0.0037463	0	0	0	0	0	0	0	0	0	0	43	0.0464935	0	0	18	0.0114834	0.0198169	0.0684438
	Pezoloma	0	0	0	0	0	0	0	0	0	0	3	0.00979144	0	0	0	0	0	0	0	0	0	0	0	0	0	0	0	0	0	0	0	0	0	0	0	0	0.000543969	0.00230787
	Oidiodendron	0	0	0	0	103	0.252612	0	0	0	0	107	0.349228	0	0	9	0.00810125	0	0	3	0.0037463	11	0.0301345	3	0.00374784	6	0.0163035	11	0.0147201	0	0	67	0.0724434	0	0	64	0.0408299	0.0439926	0.0968128
	Clarireedia	0	0	0	0	5	0.0122627	0	0	0	0	0	0	0	0	0	0	0	0	0	0	0	0	0	0	0	0	0	0	0	0	0	0	0	0	0	0	0.000681262	0.00289035
	Phialocephala	0	0	0	0	0	0	0	0	0	0	8	0.0261105	0	0	2	0.00180028	0	0	0	0	0	0	0	0	0	0	0	0	0	0	0	0	0	0	0	0	0.0015506	0.00614397
	Bettsia	0	0	0	0	0	0	0	0	0	0	0	0	0	0	4387	3.94891	0	0	9	0.0112389	0	0	953	1.19057	0	0	4	0.00535275	0	0	0	0	0	0	0	0	0.286448	0.955927
	Leuconeurospora	0	0	0	0	25	0.0613136	0	0	0	0	0	0	0	0	0	0	0	0	0	0	0	0	0	0	0	0	0	0	0	0	0	0	0	0	0	0	0.00340631	0.0144517
	Pseudeurotium	0	0	0	0	0	0	0	0	0	0	73	0.238258	0	0	6	0.00540083	0	0	1	0.00124877	0	0	0	0	0	0	0	0	0	0	32	0.0345998	0	0	37	0.0236048	0.0168396	0.0560713
	Pseudogymnoascus	0	0	0	0	0	0	7	0.0226831	0	0	1633	5.32981	0	0	129	0.116118	0	0	55	0.0686822	0	0	10	0.0124928	0	0	32	0.042822	0	0	841	0.909327	0	0	347	0.221374	0.373517	1.25539
	unidentified	0	0	0	0	0	0	0	0	0	0	1	0.00326381	0	0	0	0	0	0	0	0	0	0	0	0	0	0	0	0	0	0	0	0	0	0	0	0	0.000181323	0.000769288
	Cleistothelebolus	0	0	0	0	0	0	0	0	0	0	0	0	0	0	0	0	5	0.00991473	0	0	0	0	0	0	0	0	0	0	0	0	0	0	0	0	0	0	0.000550819	0.00233693
	Thelebolus	0	0	0	0	2	0.00490509	0	0	0	0	0	0	15	0.0505051	1	0.000900139	0	0	0	0	2	0.005479	0	0	27	0.0733656	0	0	10	0.0222677	4	0.00432498	13	0.016043	0	0	0.00987726	0.0202978
	Arthrobotrys	0	0	0	0	0	0	0	0	0	0	1	0.00326381	0	0	0	0	0	0	0	0	0	0	0	0	0	0	0	0	0	0	5	0.00540622	0	0	0	0	0.000481669	0.00144921
	Chromelosporium	0	0	0	0	0	0	0	0	0	0	3	0.00979144	0	0	0	0	0	0	0	0	0	0	0	0	0	0	0	0	0	0	5	0.00540622	0	0	11	0.00701763	0.00123418	0.00293988
	Pachyphloeus	0	0	0	0	6	0.0147153	0	0	0	0	0	0	0	0	0	0	0	0	0	0	0	0	0	0	0	0	0	0	0	0	0	0	0	0	0	0	0.000817514	0.00346842
	Peziza	0	0	0	0	0	0	0	0	0	0	224	0.731094	0	0	33	0.0297046	0	0	9	0.0112389	0	0	0	0	0	0	0	0	0	0	64	0.0691997	0	0	21	0.0133973	0.0474797	0.171481
	Ruhlandiella	0	0	0	0	0	0	0	0	0	0	13	0.0424296	0	0	5	0.00450069	0	0	0	0	0	0	0	0	0	0	0	0	0	0	0	0	0	0	0	0	0.00260724	0.00999461
	Trichobolus	0	0	0	0	0	0	0	0	0	0	0	0	0	0	0	0	0	0	0	0	0	0	0	0	0	0	0	0	5	0.0111339	0	0	0	0	0	0	0.000618549	0.00262428
	Pulvinula	0	0	0	0	0	0	0	0	0	0	0	0	0	0	0	0	0	0	0	0	0	0	0	0	0	0	3	0.00401456	0	0	0	0	0	0	0	0	0.000223031	0.000946241
	Sphaerosporella	0	0	0	0	0	0	0	0	0	0	246	0.802898	0	0	29	0.026104	0	0	6	0.0074926	0	0	3	0.00374784	0	0	8	0.0107055	0	0	79	0.0854183	0	0	103	0.0657106	0.055671	0.188077
	Trichophaea	0	0	0	0	0	0	0	0	0	0	6	0.0195829	0	0	0	0	0	0	0	0	0	0	0	0	0	0	24	0.0321165	0	0	0	0	0	0	0	0	0.00287219	0.00863123
	Rhizina	0	0	0	0	0	0	0	0	0	0	0	0	0	0	0	0	23	0.0456078	0	0	0	0	0	0	0	0	0	0	0	0	0	0	0	0	0	0	0.00253377	0.0107499
	Debaryomyces	199	0.765355	13432	22.9063	141	0.345809	3733	12.0966	1391	3.63632	2109	6.88338	2538	8.54545	22625	20.3656	4381	8.68729	15543	19.4096	4863	13.3222	10519	13.1412	1969	5.35025	19340	25.8805	7826	17.4267	28691	31.022	17953	22.1554	38422	24.512	14.2473	9.15525
	Hyphopichia	0	0	0	0	53	0.129985	0	0	0	0	0	0	0	0	0	0	0	0	0	0	4	0.010958	0	0	0	0	0	0	0	0	0	0	0	0	0	0	0.00783016	0.0305946
	Kurtzmaniella	0	0	0	0	0	0	0	0	0	0	0	0	0	0	0	0	0	0	0	0	0	0	0	0	3	0.00815173	0	0	0	0	0	0	0	0	0	0	0.000452874	0.00192138
	Meyerozyma	9	0.0346141	0	0	22	0.053956	0	0	0	0	0	0	8	0.026936	21	0.0189029	2	0.00396589	101	0.126125	3	0.0082185	2	0.00249856	19	0.0516276	22	0.0294401	0	0	26	0.0281124	0	0	0	0	0.0213554	0.0319032
	Schwanniomyces	0	0	0	0	0	0	0	0	0	0	0	0	0	0	0	0	5	0.00991473	0	0	0	0	0	0	0	0	0	0	0	0	0	0	0	0	0	0	0.000550819	0.00233693
	Yamadazyma	0	0	0	0	0	0	6	0.0194426	0	0	0	0	1	0.003367	1	0.000900139	0	0	0	0	0	0	0	0	5	0.0135862	10	0.0133819	0	0	4	0.00432498	0	0	0	0	0.00305571	0.0059629
	Dipodascus	1	0.00384601	1	0.00170535	0	0	0	0	1	0.00261417	0	0	1	0.003367	0	0	1	0.00198295	0	0	0	0	0	0	0	0	0	0	0	0	0	0	1	0.00123408	0	0	0.00081942	0.00131148
	Yarrowia	1131	4.34983	7211	12.2973	1008	2.47216	870	2.81918	2655	6.94063	1363	4.44858	1537	5.17508	20556	18.5032	4441	8.80627	13469	16.8196	1801	4.93384	16326	20.3958	3492	9.48861	7366	9.85708	5990	13.3384	7744	8.37316	10808	13.3379	21594	13.7763	9.78516	5.43146
	Metschnikowia	4	0.015384	0	0	3	0.00735763	0	0	7	0.0182992	0	0	1	0.003367	0	0	7	0.0138806	0	0	0	0	0	0	3	0.00815173	0	0	0	0	0	0	0	0	8	0.00510373	0.00397466	0.00612521
	Barnettozyma	0	0	0	0	0	0	0	0	0	0	0	0	4	0.013468	0	0	0	0	0	0	0	0	0	0	11	0.0298897	0	0	0	0	0	0	0	0	0	0	0.00240876	0.00755506
	Cyberlindnera	0	0	0	0	0	0	1	0.00324044	0	0	1	0.00326381	0	0	0	0	0	0	0	0	0	0	0	0	0	0	0	0	0	0	0	0	0	0	0	0	0.000361347	0.00105168
	Starmera	15	0.0576901	0	0	91	0.223181	0	0	46	0.120252	0	0	52	0.175084	1	0.000900139	83	0.164585	0	0	19	0.0520505	0	0	1365	3.70904	2	0.00267637	1331	2.96384	0	0	1325	1.63516	0	0	0.505803	1.10448
	Wickerhamomyces	153	0.588439	0	0	0	0	0	0	2	0.00522835	0	0	280	0.942761	0	0	6	0.0118977	0	0	5	0.0136975	0	0	417	1.13309	0	0	6	0.0133606	0	0	0	0	0	0	0.150471	0.352465
	Dekkera	0	0	3	0.00511605	0	0	1	0.00324044	2	0.00522835	21	0.0685401	3	0.010101	1	0.000900139	6	0.0118977	4	0.00499507	5	0.0136975	5	0.00624641	7	0.0190207	0	0	6	0.0133606	14	0.0151374	0	0	11	0.00701763	0.01025	0.0156906
	Kregervanrija	0	0	0	0	0	0	0	0	0	0	0	0	0	0	0	0	0	0	4	0.00499507	0	0	1	0.00124928	0	0	0	0	0	0	0	0	0	0	0	0	0.000346908	0.00119669
	Ogataea	0	0	0	0	2	0.00490509	0	0	0	0	0	0	0	0	0	0	2	0.00396589	0	0	4	0.010958	0	0	0	0	0	0	0	0	0	0	0	0	0	0	0.00110161	0.00284938
	Pichia	41	0.157686	2	0.0034107	4	0.00981017	1	0.00324044	1	0.00261417	36	0.117497	103	0.346801	169	0.152123	76	0.150704	17	0.021229	95	0.260253	33	0.0412263	6887	18.7137	889	1.18965	7534	16.7765	206	0.222736	10661	13.1565	392	0.250083	2.86532	6.22503
	Saturnispora	0	0	0	0	0	0	0	0	0	0	0	0	2	0.00673401	0	0	0	0	0	0	0	0	0	0	0	0	0	0	0	0	0	0	0	0	0	0	0.000374111	0.00158722
	Issatchenkia	1541	5.9267	1	0.00170535	4905	12.0297	0	0	2656	6.94325	11	0.035902	3770	12.6936	0	0	4547	9.01646	1	0.00124877	2815	7.71169	0	0	975	2.64931	0	0	1065	2.37152	0	0	1567	1.9338	2	0.00127593	3.40645	4.45537
	Kazachstania	41	0.157686	2	0.0034107	667	1.63585	19	0.0615684	205	0.535906	166	0.541793	988	3.3266	20	0.0180028	1921	3.80924	5	0.00624383	1654	4.53113	20	0.0249856	638	1.7336	3	0.00401456	881	1.96179	107	0.115693	818	1.00948	23	0.0146732	1.08287	1.45872
	Kluyveromyces	11	0.0423061	111	0.189294	40	0.0981017	102	0.330525	63	0.164693	362	1.1815	17	0.0572391	214	0.19263	113	0.224073	427	0.533223	10	0.027395	224	0.279839	111	0.301614	2005	2.68306	52	0.115792	144	0.155699	638	0.787343	1121	0.715161	0.448861	0.635508
	Lachancea	29	0.111534	0	0	0	0	0	0	5	0.0130709	0	0	23	0.0774411	0	0	0	0	0	0	14	0.038353	0	0	0	0	0	0	2	0.00445355	0	0	0	0	0	0	0.0136029	0.0314062
	Saccharomyces	68	0.261528	10	0.0170535	37	0.0907441	42	0.136099	79	0.20652	115	0.375339	22	0.0740741	55	0.0495076	22	0.0436248	25	0.0312192	25	0.0684875	15	0.0187392	18	0.0489104	23	0.0307783	8	0.0178142	60	0.0648747	21	0.0259157	24	0.0153112	0.0875855	0.0986741
	Torulaspora	0	0	0	0	0	0	0	0	4	0.0104567	0	0	1	0.003367	0	0	4	0.00793179	0	0	11	0.0301345	0	0	0	0	0	0	0	0	0	0	0	0	0	0	0.00288278	0.00744428
	Zygosaccharomyces	0	0	0	0	0	0	0	0	0	0	0	0	0	0	0	0	0	0	5	0.00624383	10	0.027395	0	0	0	0	0	0	0	0	0	0	0	0	0	0	0.00186882	0.0065377
	Candida	19050	73.2664	37289	63.5908	20892	51.2385	24520	79.4556	25499	66.6588	15439	50.39	17852	60.1077	50533	45.4867	27144	53.8251	36865	46.0358	19154	52.4724	37505	46.8543	16290	44.2639	42223	56.5022	16739	37.274	48719	52.6772	31355	38.6946	89819	57.3015	54.2275	11.2341
	Kuraishia	0	0	0	0	22	0.053956	0	0	5	0.0130709	0	0	0	0	0	0	0	0	0	0	6	0.016437	0	0	0	0	0	0	0	0	0	0	0	0	0	0	0.00463688	0.0132071
	Nadsonia	0	0	0	0	0	0	0	0	0	0	4	0.0130553	0	0	3	0.00270042	0	0	0	0	0	0	0	0	0	0	0	0	0	0	0	0	0	0	0	0	0.000875315	0.00310541
	Starmerella	27	0.103842	0	0	0	0	0	0	0	0	0	0	0	0	0	0	6	0.0118977	0	0	0	0	0	0	0	0	0	0	1	0.00222677	0	0	0	0	0	0	0.0065537	0.0244427
	Hanseniaspora	220	0.846121	0	0	67	0.16432	0	0	203	0.530677	2	0.00652763	130	0.43771	6	0.00540083	186	0.368828	1	0.00124877	83	0.227379	0	0	243	0.66029	11	0.0147201	42	0.0935245	0	0	5	0.0061704	0	0	0.186829	0.267959
	Wickerhamiella	0	0	0	0	0	0	0	0	0	0	0	0	0	0	1	0.000900139	0	0	1	0.00124877	0	0	0	0	0	0	6	0.00802912	0	0	0	0	0	0	3	0.0019139	0.000671774	0.00191552
	Zygoascus	0	0	0	0	0	0	0	0	0	0	0	0	0	0	0	0	0	0	0	0	8	0.021916	0	0	0	0	0	0	0	0	0	0	0	0	0	0	0.00121756	0.00516565
	Tortispora	0	0	0	0	0	0	0	0	0	0	0	0	0	0	0	0	0	0	0	0	0	0	3	0.00374784	0	0	0	0	0	0	0	0	0	0	0	0	0.000208214	0.000883376
	Chloridium	0	0	0	0	0	0	0	0	0	0	2	0.00652763	0	0	0	0	0	0	0	0	0	0	0	0	0	0	0	0	0	0	0	0	0	0	0	0	0.000362646	0.00153858
	Coniochaeta	0	0	9	0.0153481	0	0	1	0.00324044	0	0	9	0.0293743	0	0	0	0	0	0	0	0	0	0	2	0.00249856	16	0.0434759	0	0	0	0	8	0.00864996	0	0	13	0.00829357	0.00616005	0.0120438
	Coryneum	0	0	0	0	0	0	0	0	0	0	27	0.088123	0	0	3	0.00270042	0	0	1	0.00124877	0	0	0	0	0	0	0	0	0	0	0	0	0	0	11	0.00701763	0.00550499	0.0206914
	Diaporthe	0	0	0	0	0	0	0	0	0	0	11	0.035902	0	0	3	0.00270042	0	0	1	0.00124877	0	0	0	0	0	0	0	0	0	0	0	0	0	0	0	0	0.00221395	0.00843513
	Gnomoniopsis	0	0	0	0	0	0	0	0	0	0	4	0.0130553	0	0	0	0	0	0	4	0.00499507	0	0	1	0.00124928	0	0	4	0.00535275	0	0	2	0.00216249	0	0	13	0.00829357	0.00195047	0.00368291
	Cytospora	0	0	0	0	0	0	0	0	0	0	1	0.00326381	0	0	0	0	0	0	0	0	0	0	0	0	0	0	0	0	0	0	0	0	0	0	10	0.00637967	0.000535749	0.00164828
	Valsa	0	0	0	0	0	0	0	0	0	0	0	0	0	0	0	0	0	0	0	0	0	0	0	0	0	0	0	0	1	0.00222677	0	0	0	0	0	0	0.00012371	0.000524856
	Colletotrichum	0	0	0	0	0	0	0	0	0	0	2	0.00652763	2	0.00673401	0	0	0	0	0	0	0	0	0	0	0	0	1	0.00133819	0	0	0	0	0	0	0	0	0.000811101	0.00214072
	Chordomyces	0	0	0	0	0	0	0	0	0	0	0	0	0	0	3	0.00270042	0	0	0	0	0	0	0	0	0	0	0	0	0	0	0	0	0	0	38	0.0242427	0.00149684	0.00571208
	Gibellulopsis	0	0	0	0	90	0.220729	0	0	10	0.0261417	41	0.133816	0	0	17	0.0153024	29	0.0575055	5	0.00624383	10	0.027395	0	0	15	0.0407587	0	0	4	0.0089071	0	0	10	0.0123408	95	0.0606068	0.0338748	0.0576771
	Plectosphaerella	0	0	0	0	0	0	1	0.00324044	0	0	13	0.0424296	0	0	0	0	0	0	0	0	0	0	0	0	0	0	0	0	6	0.0133606	15	0.0162187	0	0	64	0.0408299	0.00644885	0.0136572
	Wallrothiella	0	0	0	0	0	0	0	0	0	0	2	0.00652763	0	0	0	0	0	0	0	0	0	0	0	0	0	0	0	0	0	0	0	0	0	0	0	0	0.000362646	0.00153858
	Clonostachys	0	0	0	0	0	0	0	0	0	0	2	0.00652763	0	0	0	0	0	0	0	0	0	0	0	0	0	0	0	0	0	0	18	0.0194624	0	0	7	0.00446577	0.00169199	0.00478851
	Claviceps	0	0	0	0	0	0	0	0	0	0	0	0	0	0	0	0	0	0	0	0	0	0	0	0	4	0.010869	14	0.0187346	25	0.0556694	36	0.0389248	0	0	108	0.0689004	0.0107277	0.0213639
	Metarhizium	0	0	0	0	0	0	0	0	0	0	0	0	0	0	0	0	0	0	0	0	0	0	0	0	5	0.0135862	0	0	0	0	0	0	0	0	0	0	0.00075479	0.0032023
	Beauveria	0	0	0	0	0	0	2	0.00648088	0	0	0	0	0	0	0	0	9	0.0178465	0	0	0	0	0	0	0	0	0	0	0	0	6	0.00648747	0	0	0	0	0.00171194	0.00453635
	Lecanicillium	0	0	0	0	1	0.00245254	0	0	0	0	0	0	0	0	0	0	0	0	39	0.0487019	0	0	7	0.00874497	0	0	0	0	0	0	6	0.00648747	0	0	0	0	0.00368816	0.0115086
	Hypomyces	0	0	0	0	0	0	0	0	0	0	3	0.00979144	0	0	0	0	0	0	0	0	0	0	0	0	0	0	0	0	0	0	0	0	0	0	0	0	0.000543969	0.00230787
	Monocillium	0	0	0	0	0	0	0	0	0	0	0	0	0	0	0	0	0	0	0	0	0	0	0	0	0	0	0	0	0	0	0	0	0	0	14	0.00893153	0.000496196	0.00210518
	Sphaerostilbella	0	0	0	0	0	0	0	0	13	0.0339843	0	0	0	0	0	0	0	0	0	0	0	0	0	0	0	0	0	0	0	0	0	0	0	0	0	0	0.00188801	0.00801017
	Trichoderma	0	0	0	0	43	0.105459	0	0	0	0	99	0.323118	5	0.016835	13	0.0117018	0	0	2	0.00249753	9	0.0246555	0	0	0	0	9	0.0120437	0	0	109	0.117856	3	0.00370224	34	0.0216909	0.0355311	0.0798366
	Acremonium	0	0	0	0	3	0.00735763	0	0	0	0	0	0	0	0	2	0.00180028	0	0	1	0.00124877	0	0	0	0	0	0	5	0.00669093	6	0.0133606	14	0.0151374	0	0	0	0	0.00253309	0.00482551
	Sarocladium	0	0	0	0	0	0	0	0	0	0	3	0.00979144	0	0	10	0.00900139	0	0	0	0	0	0	0	0	0	0	7	0.00936731	3	0.00668032	0	0	0	0	0	0	0.00193558	0.00377167
	Dactylonectria	0	0	0	0	0	0	0	0	0	0	0	0	0	0	0	0	0	0	0	0	0	0	0	0	11	0.0298897	6	0.00802912	0	0	2	0.00216249	0	0	0	0	0.00222674	0.00716727
	Fusarium	48	0.184608	2	0.0034107	2	0.00490509	2	0.00648088	0	0	100	0.326381	7	0.023569	17	0.0153024	7	0.0138806	10	0.0124877	1	0.0027395	10	0.0124928	15	0.0407587	16	0.021411	0	0	72	0.0778496	0	0	24	0.0153112	0.0423105	0.0833759
	Fusicolla	0	0	0	0	0	0	0	0	0	0	12	0.0391658	0	0	27	0.0243037	0	0	20	0.0249753	5	0.0136975	25	0.031232	0	0	0	0	0	0	8	0.00864996	0	0	12	0.0076556	0.00831555	0.0128343
	Gibberella	0	0	0	0	0	0	0	0	0	0	3	0.00979144	0	0	5	0.00450069	4	0.00793179	0	0	0	0	0	0	0	0	0	0	0	0	0	0	0	0	0	0	0.00123466	0.00298627
	Neonectria	0	0	0	0	0	0	0	0	0	0	0	0	0	0	0	0	0	0	0	0	0	0	0	0	8	0.0217379	0	0	0	0	0	0	0	0	0	0	0.00120766	0.00512368
	Pseudocosmospora	0	0	0	0	0	0	0	0	0	0	3	0.00979144	0	0	0	0	0	0	0	0	0	0	0	0	0	0	0	0	0	0	0	0	0	0	0	0	0.000543969	0.00230787
	Volutella	0	0	0	0	0	0	0	0	0	0	1	0.00326381	0	0	0	0	0	0	0	0	0	0	0	0	0	0	0	0	0	0	0	0	0	0	0	0	0.000181323	0.000769288
	Tolypocladium	0	0	0	0	35	0.085839	0	0	0	0	0	0	0	0	0	0	0	0	0	0	0	0	0	0	0	0	0	0	0	0	0	0	0	0	0	0	0.00476883	0.0202324
	Stachybotrys	0	0	0	0	0	0	0	0	0	0	1	0.00326381	0	0	1	0.000900139	0	0	0	0	0	0	1	0.00124928	0	0	0	0	0	0	0	0	0	0	0	0	0.000300735	0.000818732
	Striaticonidium	0	0	0	0	0	0	0	0	0	0	3	0.00979144	0	0	0	0	0	0	0	0	0	0	0	0	0	0	0	0	0	0	0	0	0	0	0	0	0.000543969	0.00230787
	Endoconidiophora	0	0	0	0	0	0	0	0	0	0	40	0.130553	0	0	2	0.00180028	0	0	9	0.0112389	0	0	0	0	0	0	0	0	0	0	52	0.0562247	0	0	0	0	0.0111009	0.0326448
	Acaulium	0	0	0	0	0	0	0	0	0	0	0	0	5	0.016835	14	0.0126019	0	0	0	0	0	0	0	0	0	0	0	0	0	0	0	0	0	0	0	0	0.00163539	0.00481472
	Cephalotrichum	0	0	0	0	0	0	0	0	0	0	0	0	0	0	0	0	0	0	0	0	0	0	9	0.0112435	0	0	0	0	0	0	0	0	0	0	0	0	0.000624641	0.00265013
	Microascus	0	0	0	0	0	0	0	0	0	0	0	0	0	0	0	0	2	0.00396589	0	0	0	0	0	0	0	0	8	0.0107055	0	0	0	0	0	0	0	0	0.000815077	0.00263882
	Pseudoscopulariopsis	0	0	0	0	0	0	0	0	0	0	0	0	0	0	0	0	0	0	0	0	6	0.016437	0	0	0	0	0	0	0	0	0	0	0	0	0	0	0.000913167	0.00387424
	Scopulariopsis	0	0	0	0	0	0	3	0.00972132	0	0	1	0.00326381	2	0.00673401	0	0	17	0.0337101	0	0	0	0	0	0	6	0.0163035	0	0	13	0.0289481	0	0	12	0.014809	0	0	0.00630499	0.0105564
	Ophiostoma	0	0	0	0	0	0	0	0	0	0	0	0	1	0.003367	0	0	0	0	0	0	0	0	0	0	0	0	0	0	0	0	0	0	0	0	0	0	0.000187056	0.00079361
	Sporothrix	0	0	0	0	0	0	0	0	0	0	16	0.052221	0	0	0	0	0	0	0	0	0	0	0	0	0	0	0	0	0	0	0	0	0	0	0	0	0.00290117	0.0123086
	Spumatoria	0	0	0	0	0	0	0	0	0	0	8	0.0261105	0	0	0	0	0	0	0	0	0	0	0	0	0	0	0	0	0	0	0	0	0	0	0	0	0.00145058	0.00615431
	Phaeoisaria	0	0	0	0	114	0.27959	0	0	0	0	0	0	0	0	0	0	0	0	0	0	0	0	0	0	0	0	0	0	0	0	0	0	0	0	0	0	0.0155328	0.0659
	Cryptendoxyla	0	0	0	0	0	0	0	0	0	0	0	0	0	0	0	0	9	0.0178465	0	0	0	0	0	0	0	0	0	0	0	0	0	0	0	0	0	0	0.000991473	0.00420647
	Phialemonium	0	0	0	0	0	0	0	0	0	0	11	0.035902	0	0	0	0	0	0	0	0	0	0	0	0	0	0	0	0	0	0	11	0.0118937	0	0	0	0	0.00265531	0.0087565
	Botryotrichum	0	0	0	0	0	0	0	0	0	0	0	0	0	0	0	0	11	0.0218124	0	0	0	0	0	0	0	0	0	0	0	0	0	0	0	0	0	0	0.0012118	0.00514124
	Chaetomium	7	0.026922	0	0	0	0	3	0.00972132	0	0	158	0.515683	5	0.016835	12	0.0108017	1	0.00198295	0	0	0	0	0	0	3	0.00815173	9	0.0120437	0	0	99	0.107043	0	0	40	0.0255187	0.0408168	0.121143
	Melanocarpus	0	0	0	0	0	0	0	0	13	0.0339843	4	0.0130553	0	0	0	0	0	0	0	0	0	0	0	0	0	0	0	0	0	0	0	0	0	0	0	0	0.00261331	0.00841022
	Thermothielavioides	0	0	0	0	0	0	0	0	0	0	0	0	0	0	0	0	0	0	0	0	0	0	0	0	8	0.0217379	0	0	2	0.00445355	0	0	0	0	0	0	0.00145508	0.00516926
	Zopfiella	0	0	0	0	0	0	0	0	0	0	5	0.0163191	0	0	0	0	0	0	0	0	0	0	0	0	0	0	3	0.00401456	0	0	5	0.00540622	0	0	6	0.0038278	0.00164265	0.00404198
	Cercophora	0	0	0	0	0	0	0	0	0	0	1	0.00326381	0	0	0	0	0	0	0	0	0	0	0	0	0	0	0	0	0	0	0	0	0	0	0	0	0.000181323	0.000769288
	Cladorrhinum	0	0	0	0	5	0.0122627	0	0	0	0	2	0.00652763	0	0	2	0.00180028	0	0	0	0	0	0	0	0	0	0	3	0.00401456	0	0	0	0	0	0	0	0	0.00136695	0.00324225
	Fimetariella	0	0	0	0	0	0	0	0	0	0	7	0.0228467	0	0	0	0	0	0	0	0	0	0	0	0	0	0	0	0	0	0	0	0	0	0	0	0	0.00126926	0.00538502
	Podospora	0	0	0	0	0	0	0	0	0	0	0	0	14	0.047138	0	0	0	0	0	0	0	0	0	0	0	0	0	0	0	0	0	0	0	0	0	0	0.00261878	0.0111105
	Schizothecium	0	0	0	0	0	0	0	0	0	0	2	0.00652763	0	0	0	0	0	0	0	0	0	0	0	0	8	0.0217379	2	0.00267637	0	0	0	0	0	0	0	0	0.001719	0.00525313
	Copromyces	0	0	0	0	0	0	0	0	0	0	0	0	0	0	0	0	0	0	0	0	0	0	0	0	0	0	7	0.00936731	0	0	0	0	0	0	0	0	0.000520406	0.0022079
	Conlarium	0	0	0	0	0	0	0	0	0	0	6	0.0195829	0	0	0	0	0	0	0	0	0	0	0	0	0	0	0	0	0	0	0	0	0	0	0	0	0.00108794	0.00461573
	Nigrospora	0	0	0	0	0	0	0	0	0	0	0	0	0	0	0	0	0	0	0	0	0	0	0	0	0	0	0	0	0	0	0	0	0	0	16	0.0102075	0.000567081	0.00240592
	Monochaetia	0	0	0	0	0	0	0	0	0	0	1	0.00326381	0	0	0	0	0	0	0	0	0	0	0	0	0	0	0	0	0	0	0	0	0	0	0	0	0.000181323	0.000769288
	Arthrinium	0	0	0	0	0	0	5	0.0162022	0	0	791	2.58168	0	0	32	0.0288044	0	0	33	0.0412093	0	0	8	0.00999425	0	0	21	0.0281019	0	0	373	0.403304	0	0	284	0.181183	0.182804	0.606955
	Hyalotiella	0	0	0	0	0	0	2	0.00648088	0	0	15	0.0489572	0	0	1	0.000900139	0	0	2	0.00249753	0	0	0	0	0	0	0	0	0	0	21	0.0227061	0	0	0	0	0.00453011	0.012348
	Truncatella	0	0	0	0	0	0	0	0	0	0	0	0	0	0	0	0	5	0.00991473	0	0	0	0	0	0	0	0	0	0	0	0	0	0	5	0.0061704	0	0	0.000893619	0.00267891
	Ascotricha	0	0	0	0	0	0	0	0	0	0	0	0	0	0	0	0	4	0.00793179	0	0	0	0	0	0	0	0	0	0	0	0	0	0	0	0	0	0	0.000440655	0.00186954
	Biscogniauxia	0	0	0	0	0	0	0	0	0	0	17	0.0554848	0	0	0	0	0	0	3	0.0037463	0	0	4	0.00499713	0	0	2	0.00267637	0	0	4	0.00432498	0	0	0	0	0.0039572	0.0129741
	Phialemoniopsis	0	0	0	0	0	0	0	0	0	0	3	0.00979144	0	0	0	0	0	0	0	0	0	0	0	0	0	0	6	0.00802912	0	0	3	0.00324373	0	0	10	0.00637967	0.00152466	0.00315966
	Protomyces	0	0	0	0	0	0	0	0	0	0	0	0	0	0	0	0	23	0.0456078	0	0	0	0	0	0	0	0	0	0	0	0	0	0	0	0	0	0	0.00253377	0.0107499
	Taphrina	0	0	0	0	0	0	0	0	0	0	0	0	0	0	0	0	9	0.0178465	0	0	0	0	0	0	0	0	0	0	7	0.0155874	8	0.00864996	0	0	5	0.00318983	0.00251521	0.00559722
	Symbiotaphrina	0	0	2	0.0034107	0	0	3	0.00972132	0	0	1	0.00326381	0	0	0	0	4	0.00793179	4	0.00499507	0	0	2	0.00249856	0	0	0	0	0	0	0	0	0	0	0	0	0.00176785	0.00301605
	Leucocoprinus	0	0	0	0	0	0	0	0	0	0	5	0.0163191	0	0	3	0.00270042	0	0	4	0.00499507	0	0	0	0	0	0	0	0	0	0	0	0	0	0	13	0.00829357	0.0017949	0.00426579
	Tulostoma	0	0	0	0	0	0	0	0	0	0	0	0	0	0	0	0	0	0	0	0	0	0	3	0.00374784	0	0	0	0	0	0	0	0	0	0	0	0	0.000208214	0.000883376
	Agrocybe	0	0	3	0.00511605	0	0	0	0	0	0	0	0	0	0	0	0	0	0	0	0	0	0	0	0	0	0	0	0	0	0	0	0	0	0	0	0	0.000284225	0.00120586
	Conocybe	0	0	0	0	0	0	0	0	0	0	0	0	0	0	0	0	0	0	0	0	0	0	0	0	0	0	0	0	0	0	12	0.0129749	0	0	0	0	0.00072083	0.00305822
	Descomyces	0	0	0	0	0	0	0	0	0	0	0	0	0	0	0	0	0	0	0	0	0	0	0	0	0	0	7	0.00936731	0	0	0	0	0	0	0	0	0.000520406	0.0022079
	Cortinarius	0	0	0	0	25	0.0613136	0	0	0	0	5	0.0163191	0	0	0	0	0	0	0	0	0	0	0	0	0	0	0	0	0	0	0	0	0	0	7	0.00446577	0.00456102	0.0146953
	Protoglossum	0	0	0	0	0	0	0	0	0	0	0	0	0	0	0	0	0	0	0	0	0	0	0	0	0	0	39	0.0521893	0	0	0	0	0	0	0	0	0.0028994	0.0123011
	Crepidotus	0	0	0	0	0	0	0	0	0	0	0	0	3	0.010101	0	0	16	0.0317271	0	0	0	0	0	0	0	0	0	0	0	0	0	0	0	0	0	0	0.00232379	0.00771341
	Clitopilus	0	0	0	0	0	0	1	0.00324044	0	0	72	0.234995	0	0	14	0.0126019	0	0	7	0.00874137	0	0	0	0	0	0	6	0.00802912	0	0	40	0.0432498	0	0	29	0.018501	0.0182977	0.055157
	Laccaria	0	0	0	0	0	0	0	0	0	0	555	1.81142	0	0	14	0.0126019	0	0	24	0.0299704	0	0	2	0.00249856	0	0	0	0	0	0	264	0.285449	0	0	102	0.0650726	0.122612	0.426849
	Hebeloma	0	0	0	0	0	0	0	0	0	0	6	0.0195829	0	0	0	0	0	0	0	0	0	0	0	0	0	0	8	0.0107055	0	0	0	0	0	0	6	0.0038278	0.00189534	0.00513401
	Inocybe	0	0	0	0	47	0.11527	0	0	0	0	39	0.127289	0	0	8	0.00720111	3	0.00594884	0	0	0	0	4	0.00499713	0	0	222	0.297077	1	0.00222677	5	0.00540622	0	0	8	0.00510373	0.0316955	0.0766328
	Bovista	0	0	0	0	33	0.0809339	0	0	0	0	2	0.00652763	0	0	0	0	7	0.0138806	0	0	0	0	0	0	0	0	0	0	0	0	0	0	0	0	0	0	0.00563012	0.0191204
	Lycoperdon	129	0.496135	1	0.00170535	250	0.613136	1	0.00324044	85	0.222205	0	0	0	0	0	0	4	0.00793179	0	0	12	0.032874	0	0	0	0	0	0	0	0	0	0	0	0	0	0	0.0765126	0.182667
	Cylindrobasidium	116	0.446137	0	0	0	0	0	0	0	0	0	0	0	0	0	0	0	0	0	0	0	0	0	0	0	0	0	0	0	0	0	0	0	0	0	0	0.0247854	0.105155
	Coprinellus	0	0	1	0.00170535	0	0	0	0	0	0	0	0	0	0	0	0	0	0	0	0	0	0	0	0	0	0	0	0	0	0	0	0	0	0	0	0	9.47416e-05	0.000401955
	Coprinopsis	68	0.261528	0	0	0	0	0	0	88	0.230047	0	0	0	0	0	0	9	0.0178465	9	0.0112389	0	0	0	0	0	0	0	0	0	0	0	0	0	0	0	0	0.0289256	0.0792254
	Psathyrella	0	0	0	0	0	0	0	0	0	0	0	0	0	0	0	0	0	0	0	0	0	0	6	0.00749569	0	0	0	0	0	0	0	0	0	0	0	0	0.000416427	0.00176675
	Aphanobasidium	0	0	0	0	0	0	0	0	0	0	0	0	0	0	0	0	0	0	0	0	0	0	0	0	0	0	0	0	6	0.0133606	0	0	0	0	0	0	0.000742258	0.00314914
	Schizophyllum	0	0	0	0	0	0	0	0	0	0	1	0.00326381	1	0.003367	0	0	0	0	0	0	0	0	0	0	13	0.0353242	0	0	0	0	0	0	0	0	6	0.0038278	0.00254349	0.00828887
	Deconica	0	0	0	0	0	0	0	0	0	0	3	0.00979144	0	0	0	0	0	0	0	0	0	0	0	0	0	0	0	0	0	0	0	0	0	0	0	0	0.000543969	0.00230787
	Galerina	0	0	0	0	0	0	0	0	0	0	0	0	0	0	0	0	0	0	2	0.00249753	0	0	0	0	0	0	0	0	0	0	0	0	0	0	0	0	0.000138752	0.000588674
	Pholiota	138	0.530749	0	0	0	0	0	0	5	0.0130709	7	0.0228467	0	0	1	0.000900139	13	0.0257783	4	0.00499507	0	0	3	0.00374784	2	0.00543449	0	0	3	0.00668032	0	0	0	0	0	0	0.0341224	0.124193
	Cystodermella	0	0	0	0	0	0	2	0.00648088	0	0	0	0	0	0	0	0	0	0	0	0	0	0	0	0	0	0	0	0	0	0	0	0	0	0	0	0	0.000360049	0.00152756
	Flagelloscypha	0	0	0	0	0	0	0	0	0	0	0	0	0	0	0	0	0	0	0	0	0	0	0	0	0	0	10	0.0133819	0	0	0	0	0	0	0	0	0.000743437	0.00315414
	Mycena	0	0	0	0	0	0	0	0	0	0	9	0.0293743	0	0	0	0	0	0	0	0	0	0	0	0	0	0	0	0	0	0	7	0.00756871	0	0	0	0	0.00205239	0.00704738
	Mycenella	0	0	0	0	0	0	0	0	0	0	5	0.0163191	0	0	0	0	0	0	1	0.00124877	0	0	0	0	0	0	8	0.0107055	0	0	0	0	0	0	0	0	0.00157074	0.00445942
	Basidiodendron	0	0	0	0	0	0	0	0	0	0	7	0.0228467	0	0	0	0	0	0	0	0	0	0	0	0	0	0	5	0.00669093	0	0	0	0	0	0	0	0	0.00164098	0.00552145
	Xerocomellus	0	0	0	0	0	0	0	0	0	0	0	0	0	0	0	0	0	0	0	0	0	0	0	0	0	0	7	0.00936731	0	0	0	0	0	0	0	0	0.000520406	0.0022079
	Leucogyrophana	0	0	0	0	0	0	0	0	4	0.0104567	0	0	0	0	0	0	0	0	0	0	0	0	0	0	0	0	0	0	0	0	0	0	0	0	0	0	0.000580928	0.00246467
	Pisolithus	0	0	0	0	0	0	0	0	0	0	0	0	0	0	0	0	6	0.0118977	0	0	0	0	0	0	0	0	0	0	7	0.0155874	0	0	2	0.00246816	0	0	0.00166407	0.0044772
	Scleroderma	0	0	0	0	0	0	0	0	0	0	171	0.558112	0	0	28	0.0252039	0	0	7	0.00874137	0	0	3	0.00374784	0	0	103	0.137833	0	0	84	0.0908246	0	0	49	0.0312604	0.0475402	0.132789
	Sistotrema	0	0	0	0	19	0.0465983	0	0	0	0	0	0	0	0	0	0	0	0	0	0	11	0.0301345	0	0	0	0	0	0	0	0	0	0	0	0	0	0	0.00426294	0.0127242
	Ceratobasidium	0	0	0	0	0	0	0	0	0	0	0	0	0	0	0	0	0	0	0	0	0	0	0	0	0	0	0	0	0	0	0	0	5	0.0061704	0	0	0.0003428	0.00145438
	Rhizoctonia	0	0	0	0	31	0.0760288	0	0	0	0	0	0	0	0	0	0	0	0	0	0	0	0	0	0	0	0	0	0	0	0	0	0	0	0	0	0	0.00422382	0.0179202
	Waitea	0	0	0	0	0	0	0	0	0	0	6	0.0195829	0	0	0	0	0	0	2	0.00249753	0	0	0	0	0	0	0	0	0	0	3	0.00324373	0	0	0	0	0.0014069	0.00463123
	Hydnum	0	0	0	0	0	0	0	0	0	0	0	0	0	0	0	0	0	0	0	0	0	0	0	0	0	0	4	0.00535275	0	0	0	0	0	0	0	0	0.000297375	0.00126165
	Duportella	0	0	0	0	0	0	0	0	0	0	0	0	0	0	0	0	0	0	0	0	0	0	0	0	0	0	0	0	7	0.0155874	0	0	0	0	0	0	0.000865968	0.00367399
	Trichaptum	0	0	0	0	0	0	0	0	0	0	0	0	0	0	0	0	0	0	2	0.00249753	0	0	0	0	0	0	0	0	0	0	0	0	0	0	0	0	0.000138752	0.000588674
	Xylodon	0	0	0	0	0	0	1	0.00324044	0	0	0	0	0	0	0	0	0	0	0	0	0	0	0	0	0	0	0	0	0	0	0	0	0	0	0	0	0.000180024	0.000763779
	Skeletocutis	0	0	0	0	0	0	0	0	0	0	0	0	0	0	0	0	0	0	0	0	0	0	0	0	0	0	6	0.00802912	0	0	0	0	0	0	0	0	0.000446062	0.00189248
	Ganoderma	0	0	0	0	0	0	0	0	0	0	0	0	0	0	0	0	0	0	1	0.00124877	0	0	0	0	0	0	11	0.0147201	0	0	8	0.00864996	0	0	0	0	0.00136771	0.00390618
	Meripilus	0	0	0	0	0	0	0	0	7	0.0182992	0	0	0	0	0	0	0	0	0	0	0	0	0	0	0	0	0	0	0	0	0	0	0	0	0	0	0.00101662	0.00431317
	Phlebia	0	0	0	0	13	0.0318831	0	0	0	0	1	0.00326381	0	0	0	0	0	0	0	0	0	0	6	0.00749569	0	0	0	0	0	0	0	0	0	0	0	0	0.00236903	0.00760165
	Scopuloides	0	0	0	0	0	0	3	0.00972132	0	0	0	0	0	0	0	0	0	0	0	0	0	0	0	0	0	0	0	0	0	0	0	0	0	0	0	0	0.000540073	0.00229134
	Phanerochaete	12	0.0461521	0	0	6	0.0147153	0	0	147	0.384284	3	0.00979144	2	0.00673401	0	0	2	0.00396589	0	0	0	0	0	0	0	0	0	0	0	0	0	0	0	0	0	0	0.025869	0.090141
	Phlebiopsis	0	0	0	0	0	0	0	0	0	0	0	0	0	0	0	0	0	0	0	0	0	0	0	0	3	0.00815173	0	0	0	0	0	0	0	0	0	0	0.000452874	0.00192138
	Hypochnicium	0	0	0	0	0	0	0	0	0	0	5	0.0163191	0	0	0	0	0	0	0	0	0	0	0	0	0	0	0	0	0	0	0	0	0	0	0	0	0.000906615	0.00384644
	Trametes	0	0	0	0	0	0	0	0	36	0.0941103	0	0	0	0	0	0	0	0	0	0	0	0	0	0	0	0	0	0	0	0	0	0	0	0	0	0	0.00522835	0.022182
	Heterobasidion	0	0	0	0	0	0	0	0	0	0	3	0.00979144	0	0	0	0	0	0	0	0	0	0	0	0	0	0	0	0	0	0	0	0	0	0	0	0	0.000543969	0.00230787
	Scytinostroma	0	0	0	0	0	0	0	0	0	0	0	0	0	0	0	0	0	0	0	0	0	0	0	0	5	0.0135862	0	0	0	0	0	0	0	0	0	0	0.00075479	0.0032023
	Lactarius	0	0	0	0	156	0.382597	0	0	0	0	0	0	0	0	0	0	0	0	0	0	0	0	0	0	0	0	0	0	0	0	0	0	0	0	0	0	0.0212554	0.0901789
	Russula	0	0	0	0	646	1.58434	0	0	1	0.00261417	13	0.0424296	0	0	6	0.00540083	0	0	2	0.00249753	0	0	0	0	1	0.00271724	430	0.57542	0	0	11	0.0118937	0	0	0	0	0.12374	0.388635
	Helvellosebacina	0	0	0	0	0	0	0	0	0	0	0	0	0	0	0	0	0	0	3	0.0037463	0	0	0	0	0	0	4	0.00535275	0	0	0	0	0	0	0	0	0.000505503	0.0014968
	Sebacina	0	0	0	0	30	0.0735763	0	0	0	0	0	0	0	0	0	0	0	0	0	0	0	0	0	0	0	0	0	0	0	0	0	0	0	0	0	0	0.00408757	0.0173421
	Hydnellum	0	0	0	0	23	0.0564085	0	0	0	0	0	0	0	0	0	0	0	0	0	0	0	0	0	0	0	0	0	0	0	0	0	0	0	0	0	0	0.00313381	0.0132956
	Sarcodon	0	0	0	0	53	0.129985	0	0	0	0	0	0	0	0	0	0	0	0	0	0	0	0	0	0	0	0	0	0	0	0	0	0	0	0	0	0	0.00722138	0.0306377
	Thelephora	0	0	0	0	0	0	0	0	0	0	56	0.182774	0	0	4	0.00360055	0	0	0	0	0	0	6	0.00749569	0	0	9	0.0120437	0	0	53	0.057306	0	0	7	0.00446577	0.0148714	0.044021
	Tomentella	0	0	0	0	0	0	0	0	0	0	45	0.146872	0	0	14	0.0126019	0	0	4	0.00499507	0	0	0	0	0	0	143	0.191361	0	0	14	0.0151374	0	0	0	0	0.0206093	0.0547496
	Trechispora	0	0	0	0	4	0.00981017	0	0	0	0	49	0.159927	0	0	3	0.00270042	0	0	2	0.00249753	0	0	0	0	0	0	0	0	0	0	63	0.0681184	0	0	0	0	0.013503	0.0398855
	Sistotremastrum	0	0	0	0	0	0	0	0	7	0.0182992	0	0	5	0.016835	0	0	0	0	0	0	37	0.101362	0	0	0	0	0	0	0	0	0	0	11	0.0135749	0	0	0.00833726	0.0240411
	Bensingtonia	0	0	0	0	0	0	2	0.00648088	0	0	1	0.00326381	0	0	0	0	0	0	0	0	0	0	0	0	0	0	0	0	0	0	0	0	5	0.0061704	0	0	0.000884172	0.00212349
	Kondoa	0	0	0	0	0	0	0	0	0	0	0	0	0	0	0	0	0	0	0	0	11	0.0301345	0	0	0	0	0	0	0	0	0	0	0	0	0	0	0.00167414	0.00710277
	Cystobasidium	0	0	0	0	10	0.0245254	4	0.0129618	31	0.0810394	11	0.035902	0	0	10	0.00900139	0	0	0	0	9	0.0246555	12	0.0149914	5	0.0135862	8	0.0107055	3	0.00668032	0	0	0	0	0	0	0.0130027	0.0200588
	Buckleyzyma	0	0	0	0	0	0	0	0	0	0	1	0.00326381	0	0	0	0	0	0	0	0	0	0	0	0	0	0	0	0	0	0	0	0	9	0.0111067	0	0	0.000798363	0.0026848
	Symmetrospora	0	0	0	0	28	0.0686712	12	0.0388853	0	0	6	0.0195829	0	0	1	0.000900139	0	0	6	0.0074926	12	0.032874	4	0.00499713	0	0	0	0	2	0.00445355	11	0.0118937	1	0.00123408	2	0.00127593	0.0106811	0.0186055
	Tilletiopsis	0	0	0	0	0	0	0	0	0	0	2	0.00652763	0	0	0	0	0	0	0	0	0	0	0	0	0	0	0	0	0	0	0	0	0	0	0	0	0.000362646	0.00153858
	Acaromyces	0	0	0	0	0	0	0	0	0	0	2	0.00652763	0	0	0	0	0	0	0	0	0	0	0	0	0	0	0	0	0	0	0	0	0	0	0	0	0.000362646	0.00153858
	Exobasidium	0	0	0	0	389	0.954039	0	0	0	0	0	0	0	0	0	0	0	0	0	0	0	0	0	0	0	0	0	0	0	0	0	0	0	0	0	0	0.0530022	0.224869
	Malassezia	353	1.35764	14	0.0238749	1007	2.46971	6	0.0194426	83	0.216976	30	0.0979144	20	0.0673401	27	0.0243037	232	0.460044	87	0.108643	124	0.339698	85	0.106189	58	0.1576	14	0.0187346	87	0.193729	42	0.0454123	4	0.00493632	117	0.0746421	0.321491	0.621454
	Leucosporidium	2	0.00769201	0	0	0	0	0	0	0	0	0	0	0	0	0	0	0	0	0	0	0	0	0	0	0	0	0	0	9	0.020041	0	0	0	0	0	0	0.00154072	0.00495912
	Microbotryum	0	0	0	0	0	0	0	0	0	0	0	0	4	0.013468	0	0	0	0	0	0	0	0	0	0	0	0	2	0.00267637	0	0	0	0	0	0	0	0	0.00089691	0.00319991
	Ustilentyloma	0	0	0	0	0	0	0	0	0	0	0	0	2	0.00673401	0	0	0	0	0	0	0	0	0	0	0	0	0	0	0	0	0	0	0	0	0	0	0.000374111	0.00158722
	Colacogloea	0	0	0	0	0	0	0	0	0	0	0	0	0	0	1	0.000900139	0	0	0	0	0	0	0	0	0	0	0	0	0	0	0	0	0	0	0	0	5.00077e-05	0.000212165
	Rhodotorula	162	0.623053	62	0.105732	419	1.02762	84	0.272197	536	1.4012	135	0.440615	36	0.121212	66	0.0594091	73	0.144755	10	0.0124877	126	0.345177	51	0.0637134	11	0.0298897	13	0.0173964	0	0	10	0.0108124	0	0	0	0	0.259737	0.39381
	Sporobolomyces	0	0	0	0	10	0.0245254	2	0.00648088	0	0	22	0.0718039	2	0.00673401	0	0	0	0	0	0	0	0	6	0.00749569	0	0	0	0	0	0	0	0	0	0	0	0	0.00650222	0.017388
	Moniliella	0	0	0	0	1	0.00245254	0	0	0	0	0	0	0	0	20	0.0180028	2	0.00396589	3	0.0037463	0	0	1	0.00124928	0	0	1	0.00133819	0	0	5	0.00540622	0	0	7	0.00446577	0.00225705	0.00434337
	Melampsora	0	0	0	0	0	0	0	0	0	0	0	0	0	0	0	0	0	0	0	0	0	0	0	0	3	0.00815173	0	0	0	0	0	0	0	0	0	0	0.000452874	0.00192138
	Puccinia	0	0	2	0.0034107	0	0	0	0	0	0	0	0	0	0	0	0	0	0	0	0	0	0	0	0	2	0.00543449	7	0.00936731	8	0.0178142	0	0	0	0	0	0	0.00200148	0.00469137
	Tausonia	6	0.023076	0	0	0	0	0	0	0	0	3	0.00979144	11	0.037037	1	0.000900139	0	0	1	0.00124877	1	0.0027395	20	0.0249856	1	0.00271724	0	0	5	0.0111339	6	0.00648747	0	0	0	0	0.00667317	0.0108632
	Filobasidium	0	0	18	0.0306963	0	0	14	0.0453662	0	0	44	0.143608	9	0.030303	1	0.000900139	5	0.00991473	6	0.0074926	10	0.027395	12	0.0149914	0	0	148	0.198052	6	0.0133606	47	0.0508185	12	0.014809	4	0.00255187	0.0327922	0.0534282
	Naganishia	0	0	0	0	0	0	12	0.0388853	45	0.117638	39	0.127289	0	0	0	0	12	0.0237954	0	0	0	0	0	0	7	0.0190207	12	0.0160582	9	0.020041	0	0	14	0.0172771	21	0.0133973	0.0218556	0.0383641
	Solicoccozyma	0	0	0	0	0	0	1	0.00324044	0	0	641	2.0921	0	0	27	0.0243037	2	0.00396589	10	0.0124877	0	0	0	0	0	0	12	0.0160582	0	0	202	0.218411	0	0	118	0.0752801	0.135881	0.491035
	Holtermanniella	8	0.030768	15	0.0255802	51	0.12508	21	0.0680493	1	0.00261417	13	0.0424296	6	0.020202	11	0.00990152	11	0.0218124	34	0.0424581	31	0.0849245	2	0.00249856	0	0	0	0	6	0.0133606	0	0	2	0.00246816	0	0	0.0273415	0.0346541
	Bullera	0	0	0	0	0	0	0	0	0	0	0	0	0	0	0	0	0	0	0	0	6	0.016437	0	0	0	0	0	0	0	0	0	0	0	0	0	0	0.000913167	0.00387424
	Fonsecazyma	0	0	0	0	0	0	0	0	0	0	1	0.00326381	0	0	0	0	0	0	2	0.00249753	0	0	0	0	0	0	0	0	0	0	6	0.00648747	0	0	0	0	0.00068049	0.00172596
	Genolevuria	0	0	0	0	0	0	0	0	0	0	4	0.0130553	0	0	0	0	0	0	0	0	0	0	0	0	3	0.00815173	0	0	6	0.0133606	0	0	0	0	0	0	0.00192042	0.00453102
	Dioszegia	0	0	0	0	0	0	1	0.00324044	0	0	11	0.035902	0	0	0	0	0	0	4	0.00499507	0	0	0	0	0	0	12	0.0160582	0	0	0	0	0	0	0	0	0.00334421	0.00901294
	Hannaella	0	0	0	0	0	0	0	0	0	0	0	0	0	0	3	0.00270042	0	0	0	0	2	0.005479	7	0.00874497	0	0	0	0	0	0	0	0	0	0	0	0	0.000940244	0.00239943
	Vishniacozyma	135	0.519211	1	0.00170535	107	0.262422	13	0.0421257	103	0.26926	27	0.088123	6	0.020202	20	0.0180028	0	0	21	0.0262241	0	0	14	0.0174899	14	0.0380414	3	0.00401456	13	0.0289481	68	0.0735246	0	0	26	0.0165871	0.0792156	0.136607
	Kwoniella	0	0	0	0	0	0	0	0	0	0	1	0.00326381	0	0	0	0	0	0	0	0	0	0	0	0	0	0	0	0	0	0	0	0	0	0	0	0	0.000181323	0.000769288
	Gelidatrema	0	0	0	0	0	0	0	0	0	0	0	0	0	0	0	0	0	0	0	0	0	0	0	0	0	0	0	0	1	0.00222677	0	0	0	0	0	0	0.00012371	0.000524856
	Papiliotrema	0	0	0	0	110	0.26978	1	0.00324044	26	0.0679685	5	0.0163191	0	0	0	0	89	0.176482	4	0.00499507	0	0	4	0.00499713	0	0	0	0	25	0.0556694	7	0.00756871	13	0.016043	12	0.0076556	0.0350399	0.0728599
	Bulleromyces	0	0	0	0	0	0	0	0	0	0	0	0	0	0	0	0	0	0	1	0.00124877	0	0	0	0	0	0	0	0	0	0	0	0	0	0	0	0	6.93759e-05	0.000294337
	Cryptococcus	0	0	9	0.0153481	29	0.0711238	14	0.0453662	8	0.0209134	15	0.0489572	2	0.00673401	45	0.0405062	0	0	33	0.0412093	0	0	42	0.0524698	25	0.0679311	8	0.0107055	20	0.0445355	13	0.0140562	5	0.0061704	5	0.00318983	0.0271787	0.0242366
	Saitozyma	0	0	0	0	94	0.230539	0	0	0	0	110	0.35902	0	0	3	0.00270042	0	0	5	0.00624383	0	0	0	0	2	0.00543449	6	0.00802912	0	0	52	0.0562247	0	0	8	0.00510373	0.0374053	0.0970706
	Apiotrichum	101	0.388447	15	0.0255802	54	0.132437	15	0.0486066	124	0.324158	55	0.17951	46	0.154882	43	0.038706	160	0.317271	19	0.0237266	106	0.290387	4	0.00499713	35	0.0951035	321	0.429558	25	0.0556694	814	0.880133	1	0.00123408	1113	0.710057	0.227804	0.249846
	Cutaneotrichosporon	0	0	314	0.53548	2	0.00490509	1058	3.42839	0	0	900	2.93743	19	0.0639731	3005	2.70492	25	0.0495737	4654	5.81176	10	0.027395	4863	6.07526	87	0.2364	280	0.374692	181	0.403046	350	0.378436	22	0.0271498	405	0.258377	1.2954	2.01528
	Effuseotrichosporon	0	0	0	0	1	0.00245254	0	0	0	0	0	0	0	0	0	0	42	0.0832838	0	0	0	0	0	0	0	0	0	0	0	0	0	0	0	0	0	0	0.00476313	0.0196047
	Trichosporon	437	1.6807	16	0.0272856	2113	5.18222	46	0.14906	1064	2.78148	78	0.254577	1601	5.39057	6946	6.25236	3355	6.65279	6836	8.53657	2893	7.92538	7707	9.62821	1027	2.79061	90	0.120437	1093	2.43386	111	0.120018	3352	4.13664	158	0.100799	3.56464	3.25796
	Vanrija	0	0	0	0	0	0	0	0	0	0	0	0	0	0	2	0.00180028	0	0	0	0	0	0	0	0	0	0	0	0	0	0	0	0	0	0	2	0.00127593	0.000170901	0.000505457
	Ustilago	0	0	0	0	0	0	0	0	0	0	0	0	5	0.016835	0	0	23	0.0456078	0	0	56	0.153412	0	0	10	0.0271724	3	0.00401456	1	0.00222677	41	0.044331	0	0	41	0.0261566	0.0177642	0.0372806
	Wallemia	168	0.646129	0	0	56	0.137342	8	0.0259235	118	0.308473	7	0.0228467	10	0.03367	20	0.0180028	19	0.037676	5	0.00624383	38	0.104101	11	0.0137421	41	0.111407	0	0	25	0.0556694	17	0.0183812	40	0.0493632	23	0.0146732	0.0890913	0.157605
	Rhizophlyctis	0	0	0	0	0	0	0	0	0	0	6	0.0195829	0	0	0	0	0	0	0	0	0	0	0	0	0	0	0	0	0	0	0	0	0	0	26	0.0165871	0.00200945	0.00587087
	Rhizophydium	0	0	0	0	0	0	0	0	0	0	6	0.0195829	0	0	0	0	0	0	0	0	0	0	0	0	0	0	0	0	0	0	0	0	0	0	0	0	0.00108794	0.00461573
	Kochiomyces	0	0	0	0	0	0	0	0	0	0	0	0	0	0	0	0	0	0	0	0	0	0	2	0.00249856	0	0	0	0	0	0	0	0	0	0	0	0	0.000138809	0.000588917
	Scutellospora	0	0	0	0	0	0	0	0	0	0	4	0.0130553	0	0	0	0	0	0	0	0	0	0	0	0	0	0	0	0	0	0	0	0	0	0	0	0	0.000725292	0.00307715
	Mortierella	0	0	0	0	225	0.551822	0	0	0	0	126	0.411241	0	0	10	0.00900139	0	0	6	0.0074926	0	0	9	0.0112435	0	0	51	0.0682475	0	0	73	0.0789309	0	0	38	0.0242427	0.0645679	0.15536
	Backusella	0	0	0	0	0	0	0	0	0	0	1	0.00326381	0	0	0	0	0	0	0	0	0	0	0	0	0	0	0	0	0	0	0	0	0	0	0	0	0.000181323	0.000769288
	Absidia	0	0	0	0	0	0	0	0	0	0	5	0.0163191	0	0	0	0	0	0	0	0	0	0	0	0	0	0	0	0	0	0	0	0	0	0	0	0	0.000906615	0.00384644
	Gongronella	0	0	0	0	0	0	0	0	0	0	3	0.00979144	0	0	2	0.00180028	0	0	0	0	0	0	0	0	0	0	0	0	0	0	0	0	0	0	0	0	0.000643984	0.00232187
	Lichtheimia	0	0	0	0	0	0	2	0.00648088	0	0	0	0	0	0	0	0	0	0	0	0	0	0	0	0	1	0.00271724	0	0	0	0	0	0	0	0	0	0	0.000511007	0.00162127
	Mucor	98	0.376909	3	0.00511605	1605	3.93633	16	0.0518471	4	0.0104567	129	0.421032	9	0.030303	8	0.00720111	418	0.828872	13	0.016234	179	0.490371	4	0.00499713	6	0.0163035	10	0.0133819	50	0.111339	73	0.0789309	119	0.146856	0	0	0.363693	0.920529
	Pilobolus	0	0	0	0	0	0	0	0	0	0	0	0	0	0	0	0	0	0	15	0.0187315	0	0	0	0	0	0	0	0	0	0	0	0	0	0	0	0	0.00104064	0.00441506
	Rhizopus	0	0	0	0	0	0	0	0	0	0	3	0.00979144	0	0	0	0	8	0.0158636	17	0.021229	2	0.005479	0	0	0	0	0	0	0	0	2	0.00216249	0	0	0	0	0.0030292	0.00626721
	Umbelopsis	0	0	0	0	157	0.385049	0	0	0	0	164	0.535266	2	0.00673401	11	0.00990152	10	0.0198295	6	0.0074926	0	0	0	0	0	0	0	0	0	0	83	0.0897433	0	0	33	0.0210529	0.059726	0.149441
	WTI	933	3.58832	77	0.131312	2511	6.15834	32	0.103694	2167	5.66492	1419	4.63135	459	1.54545	1396	1.25659	1600	3.17271	1233	1.53973	1154	3.16138	1112	1.3892	2624	7.13005	220	0.294401	1622	3.61183	849	0.917977	1933	2.38548	675	0.430628	2.61741	2.17028
	Total	26001	100	58639	100	40774	100	30860	100	38253	100	30639	100	29700	100	111094	100	50430	100	80079	100	36503	100	80046	100	36802	100	74728	100	44908	100	92486	100	81032	100	156748	100	100	0

[truncated: 2 more sheets: X.11 - V3-V4 Species, X.12 - ITS Species]
